# Supplementary material for: Evaluation of methods for characterizing the fine particulate matter emissions from aircraft and other diffusion flame combustion aerosol sources
Source: J Aerosol Sci. Author manuscript; Available in PMC 2024 May 15. (PMC11095129; doi:10.1016/j.jaerosci.2024.106352)
Supplement: figure data [file NIHMS1984390-supplement-figure_data.xlsx]

## Sheet: Figure 2 & 3
variant 3 Aerosol Source	quartz filter EC Mass Conc µg/m3	instrument	instrument measured value			variant 4 Aerosol Source	quartz filter EC Mass Conc µg/m3	instrument	instrument measured value
	µg/m³		µg/m³				µg/m³		µg/m³
Cummins	74.6274	CAPS mean	47.3504			Start Cart	51.6981	CAPS	43.742
Cummins	74.6274	LII AEDC mean	83.7583			Start Cart	51.6981	LII_HW	44.3038
Cummins	74.6274	LII Loaner mean	76.777			Start Cart	51.6981	MSS_AEDC	45.0827
Cummins	74.6274	MSS AEDC mean	78.6913			Start Cart	51.6981	MSS+_HW	44.9227
Cummins	74.6274	MSS plus mean	77.1817			Start Cart	25.9891	CAPS	24.2567
Cummins	122.408	CAPS mean	108.743			Start Cart	25.9891	LII_HW	22.8388
Cummins	122.408	LII AEDC mean	137.547			Start Cart	25.9891	MSS_AEDC	22.3452
Cummins	122.408	LII Loaner mean	132.71			Start Cart	25.9891	MSS+_HW	22.3718
Cummins	122.408	MSS AEDC mean	130.644			Start Cart	108.005	CAPS	104.073
Cummins	122.408	MSS plus mean	129.384			Start Cart	108.005	LII_HW	99.7496
Cummins	75.6528	CAPS mean	66.3348			Start Cart	108.005	MSS_AEDC	98.0226
Cummins	75.6528	LII AEDC mean	82.257			Start Cart	108.005	MSS+_HW	97.6536
Cummins	75.6528	LII Loaner mean	77.0794			Start Cart	263.687	CAPS	257.427
Cummins	75.6528	MSS AEDC mean	77.9623			Start Cart	263.687	LII_HW	256.885
Cummins	75.6528	MSS plus mean	77.2999			Start Cart	263.687	MSS_AEDC	252.391
Cummins	6.20757	CAPS mean	23.939			Start Cart	263.687	MSS+_HW	251.493
Cummins	6.20757	LII AEDC mean	12.4001			Start Cart	100.401	CAPS	106.626
Cummins	6.20757	LII Loaner mean	8.04437			Start Cart	100.401	LII_HW	102.591
Cummins	6.20757	MSS AEDC mean	9.11473			Start Cart	100.401	MSS_AEDC	100.819
Cummins	6.20757	MSS plus mean	15.6379			Start Cart	100.401	MSS+_HW	100.534
Cummins	8.58226	CAPS mean	24.8154			Start Cart	47.4828	CAPS	51.5002
Cummins	8.58226	LII AEDC mean	13.6361			Start Cart	47.4828	LII_HW	48.5197
Cummins	8.58226	LII Loaner mean	8.19263			Start Cart	47.4828	MSS_AEDC	47.2483
Cummins	8.58226	MSS AEDC mean	9.13044			Start Cart	47.4828	MSS+_HW	47.5563
Cummins	8.58226	MSS plus mean	18.6479			J85	26.3701	CAPS	27.0862
Cummins	48.3385	CAPS mean	69.0542			J85	26.3701	LII_HW	20.617
Cummins	48.3385	LII AEDC mean	56.3179			J85	26.3701	LII_Loaner	20.8695
Cummins	48.3385	LII Loaner mean	53.3809			J85	26.3701	MSS_AEDC	25.8455
Cummins	48.3385	MSS AEDC mean	53.1945			J85	26.3701	MSS+_HW	21.988
Cummins	48.3385	MSS plus mean	53.7666			J85	69.0123	CAPS	70.0772
Cummins	28.7588	CAPS mean	30.1564			J85	69.0123	LII_HW	57.7424
Cummins	28.7588	LII AEDC mean	31.1351			J85	69.0123	LII_Loaner	63.5886
Cummins	28.7588	LII Loaner mean	29.0431			J85	69.0123	MSS_AEDC	65.9603
Cummins	28.7588	MSS AEDC mean	29.7168			J85	69.0123	MSS+_HW	65.9386
Cummins	28.7588	MSS plus mean	30.2341			J85	176.289	CAPS	149.332
Cummins	13.3104	CAPS mean	13.3633			J85	176.289	LII_HW	121.821
Cummins	13.3104	LII AEDC mean	14.3218			J85	176.289	MSS_AEDC	142.561
Cummins	13.3104	LII Loaner mean	13.6439			J85	176.289	MSS+_HW	136.271
Cummins	13.3104	MSS AEDC mean	13.9272			J85	178.685	CAPS	140.37
Cummins	13.3104	MSS plus mean	14.2346			J85	178.685	LII_HW	113.88
Cummins	35.2532	CAPS mean	32.4899			J85	178.685	LII_Loaner	87.6744
Cummins	35.2532	LII AEDC mean	37.8029			J85	178.685	MSS_AEDC	134.784
Cummins	35.2532	LII Loaner mean	38.8407			J85	178.685	MSS+_HW	132.373
Cummins	35.2532	MSS AEDC mean	37.4276			J85	31.4765	CAPS	28.9602
Cummins	35.2532	MSS plus mean	37.7603			J85	31.4765	LII_HW	21.5866
Cummins	19.8685	CAPS mean	18.0493			J85	31.4765	LII_Loaner	16.3131
Cummins	19.8685	LII AEDC mean	19.5602			J85	31.4765	MSS_AEDC	26.4199
Cummins	19.8685	LII Loaner mean	20.2531			J85	31.4765	MSS+_HW	26.2091
Cummins	19.8685	MSS AEDC mean	19.8448			J85	76.3243	CAPS	66.5395
Cummins	19.8685	MSS plus mean	20.177			J85	76.3243	LII_HW	53.2232
Cummins	10.2387	CAPS mean	8.79584			J85	76.3243	LII_Loaner	39.3487
Cummins	10.2387	LII AEDC mean	9.89678			J85	76.3243	MSS_AEDC	63.5554
Cummins	10.2387	LII Loaner mean	10.5154			J85	76.3243	MSS+_HW	62.3602
Cummins	10.2387	MSS AEDC mean	10.3037			J85	163.745	CAPS	138.391
Cummins	10.2387	MSS plus mean	10.561			J85	163.745	LII_HW	105.582
Cummins	91.3656	CAPS mean	84.3967			J85	163.745	LII_Loaner	75.8443
Cummins	91.3656	LII AEDC mean	90.2913			J85	163.745	MSS_AEDC	133.031
Cummins	91.3656	LII Loaner mean	78.9857			J85	163.745	MSS+_HW	130.624
Cummins	91.3656	MSS AEDC mean	94.8995			J85	174.179	CAPS	134.509
Cummins	91.3656	MSS plus mean	95.8612			J85	174.179	LII_HW	104.062
Cummins	54.8575	CAPS mean	45.5072			J85	174.179	LII_Loaner	74.5677
Cummins	54.8575	LII AEDC mean	52.1573			J85	174.179	MSS_AEDC	128.37
Cummins	54.8575	LII Loaner mean	44.4253			J85	174.179	MSS+_HW	125.969
Cummins	54.8575	MSS AEDC mean	53.921			J85	84.8917	CAPS	78.9471
Cummins	54.8575	MSS plus mean	54.2197			J85	84.8917	LII_HW	58.5425
Cummins	10.1019	CAPS mean	8.98326			J85	84.8917	LII_Loaner	46.8606
Cummins	10.1019	LII AEDC mean	10.3738			J85	84.8917	MSS_AEDC	69.2724
Cummins	10.1019	LII Loaner mean	8.92517			J85	84.8917	MSS+_HW	68.2327
Cummins	10.1019	MSS AEDC mean	10.6562			J85	47.9739	CAPS	48.2611
Cummins	10.1019	MSS plus mean	10.8169			J85	47.9739	LII_HW	36.6295
Cummins	46.702	CAPS mean	47.4178			J85	47.9739	LII_Loaner	30.0525
Cummins	46.702	LII AEDC mean	51.5816			J85	47.9739	MSS_AEDC	41.4976
Cummins	46.702	LII Loaner mean	48.9122			J85	47.9739	MSS+_HW	41.0174
Cummins	46.702	MSS AEDC mean	49.6309			J85	13.9469	CAPS	10.9719
Cummins	46.702	MSS plus mean	50.5842			J85	13.9469	LII_HW	9.76535
Cummins	21.0995	CAPS mean	19.0217			J85	13.9469	LII_Loaner	8.31056
Cummins	21.0995	LII AEDC mean	23.4471			J85	13.9469	MSS_AEDC	8.80214
Cummins	21.0995	LII Loaner mean	21.5265			J85	13.9469	MSS+_HW	8.91985
Cummins	21.0995	MSS AEDC mean	22.0092			J85	56.4973	CAPS	53.4884
Cummins	21.0995	MSS plus mean	21.9942			J85	56.4973	LII_HW	40.6823
Cummins	9.77815	CAPS mean	7.22923			J85	56.4973	LII_Loaner	32.8129
Cummins	9.77815	LII AEDC mean	11.506			J85	56.4973	MSS_AEDC	46.6817
Cummins	9.77815	LII Loaner mean	10.5084			J85	56.4973	MSS+_HW	45.928
Cummins	9.77815	MSS AEDC mean	10.5256			J85	42.8517	CAPS	38.3811
Cummins	9.77815	MSS plus mean	10.7654			J85	42.8517	LII_HW	31.9178
Cummins	26.7631	CAPS mean	31.178			J85	42.8517	LII_Loaner	30.3763
Cummins	26.7631	LII AEDC mean	28.8739			J85	42.8517	MSS_AEDC	34.7207
Cummins	26.7631	LII Loaner mean	29.8782			J85	42.8517	MSS+_HW	33.9802
Cummins	26.7631	MSS AEDC mean	28.3718			J85	57.0894	CAPS	51.1374
Cummins	26.7631	MSS plus mean	28.7705			J85	57.0894	LII_HW	42.115
Cummins	18.9436	CAPS mean	16.2738			J85	57.0894	LII_Loaner	41.0314
Cummins	18.9436	LII AEDC mean	18.8268			J85	57.0894	MSS_AEDC	47.1002
Cummins	18.9436	LII Loaner mean	19.1196			J85	57.0894	MSS+_HW	46.0693
Cummins	18.9436	MSS AEDC mean	18.7027			J85	145.097	CAPS	139.043
Cummins	18.9436	MSS plus mean	18.9693			J85	145.097	LII_HW	107.841
Cummins	23.9085	CAPS mean	24.4094			J85	145.097	LII_Loaner	120.697
Cummins	23.9085	LII AEDC mean	27.2318			J85	145.097	MSS_AEDC	127.955
Cummins	23.9085	LII Loaner mean	27.5925			J85	145.097	MSS+_HW	126.161
Cummins	23.9085	MSS AEDC mean	27.1805			J85	143.913	CAPS	136.306
Cummins	23.9085	MSS plus mean	27.7561			J85	143.913	LII_HW	107.005
Cummins	9.00378	CAPS mean	9.10304			J85	143.913	LII_Loaner	121.326
Cummins	9.00378	LII AEDC mean	9.10553			J85	143.913	MSS_AEDC	128.588
Cummins	9.00378	LII Loaner mean	9.41252			J85	143.913	MSS+_HW	126.1
Cummins	9.00378	MSS AEDC mean	9.15674			J85	74.5898	CAPS	72.6549
Cummins	9.00378	MSS plus mean	9.21286			J85	74.5898	LII_HW	57.2437
Cummins	27.7022	CAPS mean	22.9103			J85	74.5898	LII_Loaner	57.8105
Cummins	27.7022	LII AEDC mean	31.661			J85	74.5898	MSS_AEDC	67.5407
Cummins	27.7022	LII Loaner mean	29.8233			J85	74.5898	MSS+_HW	66.1788
Cummins	27.7022	MSS AEDC mean	28.2334			J85	22.7076	CAPS	23.7635
Cummins	27.7022	MSS plus mean	28.6788			J85	22.7076	LII_AEDC	21.0633
Cummins	17.6364	CAPS mean	16.1496			J85	22.7076	LII_HW	21.2867
Cummins	17.6364	LII AEDC mean	20.8435			J85	22.7076	LII_Loaner	19.2307
Cummins	17.6364	LII Loaner mean	19.0889			J85	22.7076	MSS_AEDC	19.6582
Cummins	17.6364	MSS AEDC mean	18.6241			J85	22.7076	MSS+_HW	19.6404
Cummins	17.6364	MSS plus mean	18.7655			J85	7.06858	CAPS	8.70369
Cummins	11.4261	CAPS mean	9.90189			J85	7.06858	LII_AEDC	6.41741
Cummins	11.4261	LII AEDC mean	12.7414			J85	7.06858	LII_HW	4.32185
Cummins	11.4261	LII Loaner mean	11.8545			J85	7.06858	LII_Loaner	4.04656
Cummins	11.4261	MSS AEDC mean	11.9565			J85	7.06858	MSS_AEDC	6.53679
Cummins	11.4261	MSS plus mean	12.0905			J85	7.06858	MSS+_HW	6.76008
Cummins	31.0914	CAPS mean	27.8737			Start Cart	104.172	CAPS	102.875
Cummins	31.0914	LII AEDC mean	33.4644			Start Cart	104.172	LII_HW	99.387
Cummins	31.0914	LII Loaner mean	31.5557			Start Cart	104.172	LII_Loaner	97.6652
Cummins	31.0914	MSS AEDC mean	31.9475			Start Cart	104.172	MSS_AEDC	99.1664
Cummins	31.0914	MSS plus mean	32.4076			Start Cart	104.172	MSS+_HW	97.2859
GT-05	87.4095	CAPS mean	86.7372			Start Cart	121.844	CAPS	117.215
GT-05	87.4095	LII AEDC mean	103.157			Start Cart	121.844	LII_HW	115.51
GT-05	87.4095	LII Loaner mean	101.382			Start Cart	121.844	LII_Loaner	110.78
GT-05	87.4095	MSS AEDC mean	91.0387			Start Cart	121.844	MSS_AEDC	112.394
GT-05	87.4095	MSS plus mean	93.4994			Start Cart	121.844	MSS+_HW	110.79
GT-05	87.4095	MSS plus 2 mean	101.75			Start Cart	116.495	CAPS	118.48
GT-05	260.183	CAPS mean	228.676			Start Cart	116.495	LII_HW	117.361
GT-05	260.183	LII AEDC mean	264.82			Start Cart	116.495	LII_Loaner	112.18
GT-05	260.183	LII Loaner mean	271.557			Start Cart	116.495	MSS_AEDC	113.228
GT-05	260.183	MSS AEDC mean	244.964			Start Cart	116.495	MSS+_HW	111.384
GT-05	260.183	MSS plus mean	251			Start Cart	118.62	CAPS	122.598
GT-05	260.183	MSS plus 2 mean	273.145			Start Cart	118.62	LII_AEDC	125.503
GT-05	256.769	CAPS mean	219.554			Start Cart	118.62	LII_HW	122.404
GT-05	256.769	LII AEDC mean	259.133			Start Cart	118.62	LII_Loaner	115.071
GT-05	256.769	LII Loaner mean	265.934			Start Cart	118.62	MSS_AEDC	116.815
GT-05	256.769	MSS AEDC mean	238.473			Start Cart	118.62	MSS+_HW	115.049
GT-05	256.769	MSS plus mean	244.884			Start Cart	121.955	CAPS	123.992
GT-05	256.769	MSS plus 2 mean	265.834			Start Cart	121.955	LII_AEDC	126.318
GT-05	245.403	CAPS mean	213.672			Start Cart	121.955	LII_HW	124.197
GT-05	245.403	LII AEDC mean	252.468			Start Cart	121.955	LII_Loaner	116.359
GT-05	245.403	LII Loaner mean	258.693			Start Cart	121.955	MSS_AEDC	117.748
GT-05	245.403	MSS AEDC mean	232.784			Start Cart	121.955	MSS+_HW	116.142
GT-05	245.403	MSS plus mean	238.861			Start Cart	119.244	CAPS	126.511
GT-05	245.403	MSS plus 2 mean	258.943			Start Cart	119.244	LII_AEDC	128.908
LGT-60	62.5305	CAPS mean	49.7565			Start Cart	119.244	LII_HW	127.022
LGT-60	62.5305	LII AEDC mean	59.0622			Start Cart	119.244	LII_Loaner	119.642
LGT-60	62.5305	LII Loaner mean	57.8328			Start Cart	119.244	MSS_AEDC	120.111
LGT-60	62.5305	MSS AEDC mean	50.3349			Start Cart	119.244	MSS+_HW	118.091
LGT-60	62.5305	MSS plus mean	52.6977			J85	89.6848	CAPS	96.9165
LGT-60	62.5305	MSS plus 2 mean	56.6556			J85	89.6848	LII_AEDC	83.1609
LGT-60	56.3579	CAPS mean	47.3499			J85	89.6848	LII_HW	71.6224
LGT-60	56.3579	LII AEDC mean	57.8243			J85	89.6848	LII_Loaner	69.397
LGT-60	56.3579	LII Loaner mean	56.4259			J85	89.6848	MSS_AEDC	80.5236
LGT-60	56.3579	MSS AEDC mean	48.9956			J85	89.6848	MSS+_HW	78.8449
LGT-60	56.3579	MSS plus mean	50.871			J85	91.2449	CAPS	96.0808
LGT-60	56.3579	MSS plus 2 mean	54.748			J85	91.2449	LII_AEDC	83.6403
LGT-60	15.877	CAPS mean	14.2326			J85	91.2449	LII_HW	66.5902
LGT-60	15.877	LII AEDC mean	16.2219			J85	91.2449	LII_Loaner	68.171
LGT-60	15.877	LII Loaner mean	15.8828			J85	91.2449	MSS_AEDC	84.814
LGT-60	15.877	MSS AEDC mean	14.5893			J85	91.2449	MSS+_HW	82.9237
LGT-60	15.877	MSS plus mean	14.9627			J85	82.1138	CAPS	85.7679
LGT-60	15.877	MSS plus 2 mean	16.3407			J85	82.1138	LII_AEDC	75.2113
LGT-60	50.5783	CAPS mean	47.0263			J85	82.1138	LII_HW	60.1666
LGT-60	50.5783	LII AEDC mean	52.4567			J85	82.1138	LII_Loaner	60.4758
LGT-60	50.5783	LII Loaner mean	52.4225			J85	82.1138	MSS_AEDC	76.5413
LGT-60	50.5783	MSS AEDC mean	48.1796			J85	82.1138	MSS+_HW	74.8398
LGT-60	50.5783	MSS plus mean	49.3445			J85	6.24368	CAPS	7.51468
LGT-60	50.5783	MSS plus 2 mean	53.7886			J85	6.24368	LII_AEDC	5.25038
LGT-60	54.1437	CAPS mean	49.5276			J85	6.24368	LII_HW	3.64679
LGT-60	54.1437	LII AEDC mean	55.1182			J85	6.24368	LII_Loaner	3.4145
LGT-60	54.1437	LII Loaner mean	55.1016			J85	6.24368	MSS_AEDC	5.57393
LGT-60	54.1437	MSS AEDC mean	50.9025			J85	6.24368	MSS+_HW	5.59801
LGT-60	54.1437	MSS plus mean	52.2708			J85	160.366	CAPS	154.331
LGT-60	54.1437	MSS plus 2 mean	56.9563			J85	160.366	LII_AEDC	152.018
LGT-60	16.4748	CAPS mean	14.4962			J85	160.366	LII_HW	120.857
LGT-60	16.4748	LII AEDC mean	17.558			J85	160.366	LII_Loaner	137.799
LGT-60	16.4748	LII Loaner mean	17.5182			J85	160.366	MSS_AEDC	148.918
LGT-60	16.4748	MSS AEDC mean	15.5576			J85	160.366	MSS+_HW	146.326
LGT-60	16.4748	MSS plus mean	16.085			J85	157.013	CAPS	149.625
LGT-60	16.4748	MSS plus 2 mean	17.4091			J85	157.013	LII_AEDC	146.445
LGT-60	53.3929	CAPS mean	48.4745			J85	157.013	LII_HW	117.152
LGT-60	53.3929	LII AEDC mean	55.4272			J85	157.013	LII_Loaner	133.939
LGT-60	53.3929	LII Loaner mean	55.7705			J85	157.013	MSS_AEDC	144.119
LGT-60	53.3929	MSS AEDC mean	49.9576			J85	157.013	MSS+_HW	142.037
LGT-60	53.3929	MSS plus mean	51.3055			J85	81.1406	CAPS	73.5432
LGT-60	53.3929	MSS plus 2 mean	55.5182			J85	81.1406	LII_AEDC	68.1494
LGT-60	53.8048	CAPS mean	48.4802			J85	81.1406	LII_HW	54.1505
LGT-60	53.8048	LII AEDC mean	54.1406			J85	81.1406	LII_Loaner	60.5491
LGT-60	53.8048	LII Loaner mean	54.9855			J85	81.1406	MSS_AEDC	71.931
LGT-60	53.8048	MSS AEDC mean	50.3416			J85	81.1406	MSS+_HW	70.7539
LGT-60	53.8048	MSS plus mean	51.7293			J85	26.5713	CAPS	24.5367
LGT-60	53.8048	MSS plus 2 mean	56.1433			J85	26.5713	LII_AEDC	21.4242
LGT-60	53.0964	CAPS mean	47.0941			J85	26.5713	LII_HW	17.9609
LGT-60	53.0964	LII AEDC mean	51.8185			J85	26.5713	LII_Loaner	17.0276
LGT-60	53.0964	LII Loaner mean	53.7686			J85	26.5713	MSS_AEDC	22.8
LGT-60	53.0964	MSS AEDC mean	49.1508			J85	26.5713	MSS+_HW	22.255
LGT-60	53.0964	MSS plus mean	50.2894			J85	231.064	CAPS	232.525
LGT-60	53.0964	MSS plus 2 mean	54.3488			J85	231.064	LII_AEDC	227.742
LGT-60	54.8535	CAPS mean	44.779			J85	231.064	LII_HW	170.539
LGT-60	54.8535	LII AEDC mean	48.8556			J85	231.064	LII_Loaner	204.466
LGT-60	54.8535	LII Loaner mean	50.7718			J85	231.064	MSS_AEDC	224.413
LGT-60	54.8535	MSS AEDC mean	47.0003			J85	231.064	MSS+_HW	219.992
LGT-60	54.8535	MSS plus mean	48.1531			J85	236.675	CAPS	221.544
LGT-60	54.8535	MSS plus 2 mean	52.2217			J85	236.675	LII_AEDC	220.762
LGT-60	17.2629	CAPS mean	13.8996			J85	236.675	LII_HW	164.326
LGT-60	17.2629	LII AEDC mean	15.4065			J85	236.675	LII_Loaner	195.29
LGT-60	17.2629	LII Loaner mean	15.8531			J85	236.675	MSS_AEDC	215.706
LGT-60	17.2629	MSS AEDC mean	14.3637			J85	236.675	MSS+_HW	211.458
LGT-60	17.2629	MSS plus mean	14.89			J85	150.458	CAPS	140.792
LGT-60	17.2629	MSS plus 2 mean	16.1729			J85	150.458	LII_AEDC	139.228
LGT-60	19.4785	CAPS mean	14.241			J85	150.458	LII_HW	100.104
LGT-60	19.4785	LII AEDC mean	14.3182			J85	150.458	LII_Loaner	115.426
LGT-60	19.4785	LII Loaner mean	15.3739			J85	150.458	MSS_AEDC	136.713
LGT-60	19.4785	MSS AEDC mean	14.2615			J85	150.458	MSS+_HW	134.219
LGT-60	19.4785	MSS plus mean	14.7765			J85	85.786	CAPS	83.603
LGT-60	19.4785	MSS plus 2 mean	15.9903			J85	85.786	LII_AEDC	78.2842
LGT-60	41.2007	CAPS mean	42.8404			J85	85.786	LII_HW	63.7402
LGT-60	41.2007	LII AEDC mean	41.4671			J85	85.786	LII_Loaner	62.974
LGT-60	41.2007	LII Loaner mean	44.5253			J85	85.786	MSS_AEDC	75.4672
LGT-60	41.2007	MSS AEDC mean	45.0308			J85	85.786	MSS+_HW	73.7247
LGT-60	41.2007	MSS plus mean	46.3052			miniCAST	71.5999	CAPS	79.6904
LGT-60	41.2007	MSS plus 2 mean	50.2156			miniCAST	71.5999	LII_HW	51.3553
LGT-60	62.5474	CAPS mean	52.4768			miniCAST	71.5999	MSS_AEDC	50.9661
LGT-60	62.5474	LII AEDC mean	45.7693			miniCAST	71.5999	MSS+_HW	50.5229
LGT-60	62.5474	LII Loaner mean	49.218			miniCAST	85.0613	CAPS	94.6842
LGT-60	62.5474	MSS AEDC mean	54.5053			miniCAST	85.0613	LII_HW	102.224
LGT-60	62.5474	MSS plus mean	56.0567			miniCAST	85.0613	MSS_AEDC	83.7943
LGT-60	62.5474	MSS plus 2 mean	60.6515			miniCAST	85.0613	MSS+_HW	83.6237
LGT-60	63.6594	CAPS mean	53.3312			miniCAST	253.501	CAPS	277.401
LGT-60	63.6594	LII AEDC mean	49.5192			miniCAST	253.501	LII_HW	306.714
LGT-60	63.6594	LII Loaner mean	53.6275			miniCAST	253.501	MSS_AEDC	256.809
LGT-60	63.6594	MSS AEDC mean	55.0358			miniCAST	253.501	MSS+_HW	256.213
LGT-60	63.6594	MSS plus mean	56.8206			miniCAST	438.8	CAPS	479.987
LGT-60	63.6594	MSS plus 2 mean	61.3305			miniCAST	438.8	LII_HW	556.814
LGT-60	56.0445	CAPS mean	52.5751			miniCAST	438.8	MSS_AEDC	455.98
LGT-60	56.0445	LII AEDC mean	54.2183			miniCAST	438.8	MSS+_HW	455.214
LGT-60	56.0445	LII Loaner mean	56.7752
LGT-60	56.0445	MSS AEDC mean	53.0265
LGT-60	56.0445	MSS plus mean	54.5961
LGT-60	56.0445	MSS plus 2 mean	59.1831
J-85	19.3495	CAPS mean	13.5416
J-85	19.3495	LII AEDC mean	12.0591
J-85	19.3495	LII Loaner mean	13.1014
J-85	19.3495	MSS AEDC mean	14.7061
J-85	19.3495	MSS plus mean	14.2768
J-85	19.3495	MSS plus 2 mean	16.0402
J-85	28.7961	CAPS mean	25.6381
J-85	28.7961	LII AEDC mean	22.3427
J-85	28.7961	LII Loaner mean	24.37
J-85	28.7961	MSS AEDC mean	23.8456
J-85	28.7961	MSS plus mean	24.3024
J-85	28.7961	MSS plus 2 mean	26.427
J-85	77.626	CAPS mean	63.8945
J-85	77.626	LII AEDC mean	63.7961
J-85	77.626	LII Loaner mean	68.1476
J-85	77.626	MSS AEDC mean	65.9789
J-85	77.626	MSS plus mean	67.4858
J-85	77.626	MSS plus 2 mean	73.1065
J-85	167.83	CAPS mean	136.047
J-85	167.83	LII AEDC mean	140.43
J-85	167.83	LII Loaner mean	150.375
J-85	167.83	MSS AEDC mean	143.877
J-85	167.83	MSS plus mean	146.901
J-85	167.83	MSS plus 2 mean	158.503
J-85	162.915	CAPS mean	129.991
J-85	162.915	LII AEDC mean	132.862
J-85	162.915	LII Loaner mean	142.59
J-85	162.915	MSS AEDC mean	135.902
J-85	162.915	MSS plus mean	139.389
J-85	162.915	MSS plus 2 mean	149.797
J-85	77.1144	CAPS mean	59.2132
J-85	77.1144	LII AEDC mean	62.9351
J-85	77.1144	LII Loaner mean	66.233
J-85	77.1144	MSS AEDC mean	61.9978
J-85	77.1144	MSS plus mean	63.4967
J-85	77.1144	MSS plus 2 mean	68.537
J-85	15.6283	CAPS mean	11.2539
J-85	15.6283	LII AEDC mean	8.72241
J-85	15.6283	LII Loaner mean	9.6407
J-85	15.6283	MSS AEDC mean	12.2053
J-85	15.6283	MSS plus mean	12.2725
J-85	15.6283	MSS plus 2 mean	13.699
J-85	24.5713	CAPS mean	17.9908
J-85	24.5713	LII AEDC mean	19.7711
J-85	24.5713	LII Loaner mean	20.7176
J-85	24.5713	MSS AEDC mean	19.8733
J-85	24.5713	MSS plus mean	20.5328
J-85	24.5713	MSS plus 2 mean	22.0718
J-85	24.0537	CAPS mean	19.0433
J-85	24.0537	LII AEDC mean	20.1164
J-85	24.0537	LII Loaner mean	20.9907
J-85	24.0537	MSS AEDC mean	20.5591
J-85	24.0537	MSS plus mean	21.0819
J-85	24.0537	MSS plus 2 mean	22.7356
J-85	74.2203	CAPS mean	55.8005
J-85	74.2203	LII AEDC mean	60.2057
J-85	74.2203	LII Loaner mean	63.497
J-85	74.2203	MSS AEDC mean	59.9403
J-85	74.2203	MSS plus mean	61.6017
J-85	74.2203	MSS plus 2 mean	65.8274
J-85	53.1065	CAPS mean	44.3083
J-85	53.1065	LII AEDC mean	42.7934
J-85	53.1065	LII Loaner mean	44.8982
J-85	53.1065	MSS AEDC mean	42.8837
J-85	53.1065	MSS plus mean	43.8501
J-85	53.1065	MSS plus 2 mean	47.184
Isuzu Diesel Gen Set	51.732	CAPS mean	46.9732
Isuzu Diesel Gen Set	51.732	LII AEDC mean	50.7668
Isuzu Diesel Gen Set	51.732	LII Loaner mean	49.9903
Isuzu Diesel Gen Set	51.732	MSS AEDC mean	48.2859
Isuzu Diesel Gen Set	51.732	MSS plus mean	49.7621
Isuzu Diesel Gen Set	51.732	MSS plus 2 mean	52.543
Isuzu Diesel Gen Set	59.1456	CAPS mean	50.5203
Isuzu Diesel Gen Set	59.1456	LII AEDC mean	53.1029
Isuzu Diesel Gen Set	59.1456	LII Loaner mean	53.0674
Isuzu Diesel Gen Set	59.1456	MSS AEDC mean	53.0662
Isuzu Diesel Gen Set	59.1456	MSS plus mean	54.4874
Isuzu Diesel Gen Set	59.1456	MSS plus 2 mean	57.7448
Isuzu Diesel Gen Set	56.0107	CAPS mean	52.0908
Isuzu Diesel Gen Set	56.0107	LII AEDC mean	55.1052
Isuzu Diesel Gen Set	56.0107	LII Loaner mean	55.2172
Isuzu Diesel Gen Set	56.0107	MSS AEDC mean	52.5367
Isuzu Diesel Gen Set	56.0107	MSS plus mean	53.6632
Isuzu Diesel Gen Set	56.0107	MSS plus 2 mean	57.1067
Isuzu Diesel Gen Set	50.7606	CAPS mean	45.8284
Isuzu Diesel Gen Set	50.7606	LII AEDC mean	46.4371
Isuzu Diesel Gen Set	50.7606	LII Loaner mean	47.2536
Isuzu Diesel Gen Set	50.7606	MSS AEDC mean	47.4598
Isuzu Diesel Gen Set	50.7606	MSS plus mean	48.8971
Isuzu Diesel Gen Set	50.7606	MSS plus 2 mean	51.8496
J-85	7.28772	CAPS mean	4.92345
J-85	7.28772	LII AEDC mean	3.60241
J-85	7.28772	LII Loaner mean	3.85189
J-85	7.28772	MSS AEDC mean	5.29997
J-85	7.28772	MSS plus mean	5.32849
J-85	7.28772	MSS plus 2 mean	6.07227
J-85	57.4143	CAPS mean	45.4251
J-85	57.4143	LII AEDC mean	44.3052
J-85	57.4143	LII Loaner mean	47.3481
J-85	57.4143	MSS AEDC mean	48.267
J-85	57.4143	MSS plus mean	49.7203
J-85	57.4143	MSS plus 2 mean	53.0026
J-85	14.2205	CAPS mean	12.1622
J-85	14.2205	LII AEDC mean	9.87431
J-85	14.2205	LII Loaner mean	10.8874
J-85	14.2205	MSS AEDC mean	12.9031
J-85	14.2205	MSS plus mean	13.3742
J-85	14.2205	MSS plus 2 mean	14.3167
LGT-60	172.868	CAPS mean	138.555
LGT-60	172.868	LII AEDC mean	138.731
LGT-60	172.868	LII Loaner mean	148.285
LGT-60	172.868	MSS AEDC mean	145.301
LGT-60	172.868	MSS plus mean	149.627
LGT-60	172.868	MSS plus 2 mean	157.802
LGT-60	103.687	CAPS mean	99.955
LGT-60	103.687	LII AEDC mean	90.303
LGT-60	103.687	LII Loaner mean	95.314
LGT-60	103.687	MSS AEDC mean	93.7293
LGT-60	103.687	MSS plus mean	97.2232
LGT-60	103.687	MSS plus 2 mean	102.539
LGT-60	225.972	CAPS mean	192.389
LGT-60	225.972	LII AEDC mean	202.948
LGT-60	225.972	LII Loaner mean	219.106
LGT-60	225.972	MSS AEDC mean	204.637
LGT-60	225.972	MSS plus mean	210.713
LGT-60	225.972	MSS plus 2 mean	222.311
LGT-60	164.288	CAPS mean	159.294
LGT-60	164.288	LII AEDC mean	161.881
LGT-60	164.288	LII Loaner mean	170.783
LGT-60	164.288	MSS AEDC mean	161.463
LGT-60	164.288	MSS plus mean	166.321
LGT-60	164.288	MSS plus 2 mean	175.704

## Sheet: Figure 4
variant test campaign		instrument name	GMD	(instrument measured value -manual_EC)/manual_EC	(instrument measured value -MSS AEDC measured value)/MSS AEDC measured value
			nm
V4	SC1.1	LII HW	31.8053	-0.143028	-0.0172771
V4	SC1.1	MSS AEDC	31.8053	-0.127962	0
V4	SC1.1	MSS plus HW	31.8053	-0.131056	-0.00354879
V4	SC1.1	CAPS	31.8053	-0.153894	0.957559
V4	SC1.2	LII HW	30.5581	-0.121215	0.02209
V4	SC1.2	MSS AEDC	30.5581	-0.140208	0
V4	SC1.2	MSS plus HW	30.5581	-0.139185	0.00118898
V4	SC1.2	CAPS	30.5581	-0.0666569	0.0855447
V4	SC1.3	LII HW	34.3335	-0.0764369	0.0176185
V4	SC1.3	MSS AEDC	34.3335	-0.092427	0
V4	SC1.3	MSS plus HW	34.3335	-0.0958433	-0.00376414
V4	SC1.3	CAPS	34.3335	-0.0364046	0.0617277
V4	SC1.4	LII HW	40.6263	-0.0257938	0.0178047
V4	SC1.4	MSS AEDC	40.6263	-0.0428358	0
V4	SC1.4	MSS plus HW	40.6263	-0.0462435	-0.00356028
V4	SC1.4	CAPS	40.6263	-0.0237368	0.0199537
V4	SC1.5	LII HW	33.4892	0.0218067	0.0175788
V4	SC1.5	MSS AEDC	33.4892	0.00415485	0
V4	SC1.5	MSS plus HW	33.4892	0.00131807	-0.00282504
V4	SC1.5	CAPS	33.4892	0.0619992	0.057605
V4	SC1.6	LII HW	30.2604	0.0218374	0.0269094
V4	SC1.6	MSS AEDC	30.2604	-0.00493906	0
V4	SC1.6	MSS plus HW	30.2604	0.00154773	0.00651899
V4	SC1.6	CAPS	30.2604	0.0846072	0.0899907
V4	T1.1	LII HW	23.8556	-0.218165	-0.202298
V4	T1.1	LII Loaner	23.8556	-0.208592	-0.192531
V4	T1.1	MSS AEDC	23.8556	-0.0198909	0
V4	T1.1	MSS plus HW	23.8556	-0.166177	-0.149255
V4	T1.1	CAPS	23.8556	0.0271577	0.0480034
V4	T1.2	LII HW	29.7555	-0.163304	-0.12459
V4	T1.2	LII Loaner	29.7555	-0.0785912	-0.0359575
V4	T1.2	MSS AEDC	29.7555	-0.0442238	0
V4	T1.2	MSS plus HW	29.7555	-0.0445392	-0.000329996
V4	T1.2	CAPS	29.7555	0.0154298	0.0624138
V4	T2.1	LII HW	32.6947	-0.30897	-0.145479
V4	T2.1	MSS AEDC	32.6947	-0.191324	0
V4	T2.1	MSS plus HW	32.6947	-0.227004	-0.0441211
V4	T2.1	CAPS	32.6947	-0.15291	0.0475022
V4	T2.2	LII HW	32.4054	-0.362677	-0.15509
V4	T2.2	LII Loaner	32.4054	-0.509335	-0.349517
V4	T2.2	MSS AEDC	32.4054	-0.245692	0
V4	T2.2	MSS plus HW	32.4054	-0.259182	-0.0178848
V4	T2.2	CAPS	32.4054	-0.214425	0.0414506
V4	T2.3	LII HW	23.6176	-0.3142	-0.182944
V4	T2.3	LII Loaner	23.6176	-0.481737	-0.382546
V4	T2.3	MSS AEDC	23.6176	-0.160645	0
V4	T2.3	MSS plus HW	23.6176	-0.167342	-0.00797904
V4	T2.3	CAPS	23.6176	-0.079941	0.09615
V4	T2.4	LII HW	27.5195	-0.30267	-0.16257
V4	T2.4	LII Loaner	27.5195	-0.484454	-0.380876
V4	T2.4	MSS AEDC	27.5195	-0.167298	0
V4	T2.4	MSS plus HW	27.5195	-0.182957	-0.0188053
V4	T2.4	CAPS	27.5195	-0.128201	0.0469523
V4	T2.5	LII HW	31.6948	-0.355206	-0.206334
V4	T2.5	LII Loaner	31.6948	-0.536815	-0.429874
V4	T2.5	MSS AEDC	31.6948	-0.187575	0
V4	T2.5	MSS plus HW	31.6948	-0.202275	-0.0180933
V4	T2.5	CAPS	31.6948	-0.154842	0.04029
V4	T2.6	LII HW	31.4367	-0.402559	-0.189364
V4	T2.6	LII Loaner	31.4367	-0.57189	-0.41912
V4	T2.6	MSS AEDC	31.4367	-0.262997	0
V4	T2.6	MSS plus HW	31.4367	-0.276786	-0.0187091
V4	T2.6	CAPS	31.4367	-0.227752	0.0478218
V4	T3.7	LII HW	27.7265	-0.310386	-0.154894
V4	T3.7	LII Loaner	27.7265	-0.447996	-0.323532
V4	T3.7	MSS AEDC	27.7265	-0.183991	0
V4	T3.7	MSS plus HW	27.7265	-0.196239	-0.0150093
V4	T3.7	CAPS	27.7265	-0.0700261	0.139662
V4	T3.8	LII HW	25.3619	-0.23647	-0.117308
V4	T3.8	LII Loaner	25.3619	-0.373566	-0.275801
V4	T3.8	MSS AEDC	25.3619	-0.134998	0
V4	T3.8	MSS plus HW	25.3619	-0.145007	-0.0115704
V4	T3.8	CAPS	25.3619	0.00598492	0.162986
V4	T3.9	LII HW	19.9796	-0.124853	0.109429
V4	T3.9	LII Loaner	19.9796	-0.255228	-0.0558488
V4	T3.9	MSS AEDC	19.9796	-0.211173	0
V4	T3.9	MSS plus HW	19.9796	-0.200625	0.0133719
V4	T3.9	CAPS	19.9796	-0.0167271	0.246501
V4	T3.10	LII HW	25.7252	-0.279926	-0.128518
V4	T3.10	LII Loaner	25.7252	-0.419213	-0.297092
V4	T3.10	MSS AEDC	25.7252	-0.173736	0
V4	T3.10	MSS plus HW	25.7252	-0.187077	-0.0161455
V4	T3.10	CAPS	25.7252	-0.0532584	0.145811
V4	T4.5	LII HW	26.4735	-0.255157	-0.0807266
V4	T4.5	LII Loaner	26.4735	-0.291131	-0.125124
V4	T4.5	MSS AEDC	26.4735	-0.189749	0
V4	T4.5	MSS plus HW	26.4735	-0.207029	-0.0213269
V4	T4.5	CAPS	26.4735	-0.104327	0.105426
V4	T4.7	LII HW	26.9521	-0.262297	-0.105842
V4	T4.7	LII Loaner	26.9521	-0.281277	-0.128848
V4	T4.7	MSS AEDC	26.9521	-0.174974	0
V4	T4.7	MSS plus HW	26.9521	-0.193032	-0.0218876
V4	T4.7	CAPS	26.9521	-0.104258	0.0857147
V4	T5.1	LII HW	31.1602	-0.256765	-0.157199
V4	T5.1	LII Loaner	31.1602	-0.168161	-0.0567263
V4	T5.1	MSS AEDC	31.1602	-0.118136	0
V4	T5.1	MSS plus HW	31.1602	-0.130506	-0.0140267
V4	T5.1	CAPS	31.1602	-0.0417217	0.0866513
V4	T5.2	LII HW	31.3609	-0.25646	-0.167843
V4	T5.2	LII Loaner	31.3609	-0.156946	-0.0564687
V4	T5.2	MSS AEDC	31.3609	-0.106491	0
V4	T5.2	MSS plus HW	31.3609	-0.123779	-0.0193483
V4	T5.2	CAPS	31.3609	-0.052858	0.060025
V4	T5.3	LII HW	28.6197	-0.232554	-0.152456
V4	T5.3	LII Loaner	28.6197	-0.224954	-0.144064
V4	T5.3	MSS AEDC	28.6197	-0.0945055	0
V4	T5.3	MSS plus HW	28.6197	-0.112764	-0.0201645
V4	T5.3	CAPS	28.6197	-0.0259416	0.0757199
V4	T5.4	LII AEDC	21.8181	-0.0724094	0.0714759
V4	T5.4	LII HW	21.8181	-0.0625739	0.0828371
V4	T5.4	LII Loaner	21.8181	-0.153115	-0.0217485
V4	T5.4	MSS AEDC	21.8181	-0.134287	0
V4	T5.4	MSS plus HW	21.8181	-0.135072	-0.000906647
V4	T5.4	CAPS	21.8181	0.0465002	0.20883
V4	T6.8	LII AEDC	17.4375	-0.0921219	-0.0182617
V4	T6.8	LII HW	17.4375	-0.388583	-0.338842
V4	T6.8	LII Loaner	17.4375	-0.427529	-0.380956
V4	T6.8	MSS AEDC	17.4375	-0.0752341	0
V4	T6.8	MSS plus HW	17.4375	-0.0436445	0.0341596
V4	T6.8	CAPS	17.4375	0.23132	0.331493
V4	SC2.1	LII HW	34.7171	-0.0459348	0.00222509
V4	SC2.1	LII Loaner	34.7171	-0.0624635	-0.0151379
V4	SC2.1	MSS AEDC	34.7171	-0.048053	0
V4	SC2.1	MSS plus HW	34.7171	-0.0661048	-0.018963
V4	SC2.1	CAPS	34.7171	-0.0124545	0.0373955
V4	SC2.2	LII HW	35.5549	-0.0519811	0.0277308
V4	SC2.2	LII Loaner	35.5549	-0.0908071	-0.0143598
V4	SC2.2	MSS AEDC	35.5549	-0.0775611	0
V4	SC2.2	MSS plus HW	35.5549	-0.0907253	-0.014271
V4	SC2.2	CAPS	35.5549	-0.0379928	0.0428953
V4	SC2.3	LII HW	35.6647	0.00743973	0.0365027
V4	SC2.3	LII Loaner	35.6647	-0.0370345	-0.00925446
V4	SC2.3	MSS AEDC	35.6647	-0.0280395	0
V4	SC2.3	MSS plus HW	35.6647	-0.043874	-0.0162914
V4	SC2.3	CAPS	35.6647	0.017042	0.046382
V4	SC2.4	LII AEDC	35.7822	0.058028	0.0743729
V4	SC2.4	LII HW	35.7822	0.0318991	0.0478404
V4	SC2.4	LII Loaner	35.7822	-0.0299215	-0.0149353
V4	SC2.4	MSS AEDC	35.7822	-0.0152135	0
V4	SC2.4	MSS plus HW	35.7822	-0.0300994	-0.0151159
V4	SC2.4	CAPS	35.7822	0.0335412	0.0495078
V4	SC2.5	LII AEDC	35.8396	0.0357729	0.0727789
V4	SC2.5	LII HW	35.8396	0.018385	0.0547698
V4	SC2.5	LII Loaner	35.8396	-0.0458835	-0.011795
V4	SC2.5	MSS AEDC	35.8396	-0.0344955	0
V4	SC2.5	MSS plus HW	35.8396	-0.0476653	-0.0136403
V4	SC2.5	CAPS	35.8396	0.0167003	0.0530248
V4	SC2.6	LII AEDC	35.8575	0.0810396	0.0732341
V4	SC2.6	LII HW	35.8575	0.0652277	0.0575364
V4	SC2.6	LII Loaner	35.8575	0.00333964	-0.00390481
V4	SC2.6	MSS AEDC	35.8575	0.00727285	0
V4	SC2.6	MSS plus HW	35.8575	-0.00966834	-0.0168189
V4	SC2.6	CAPS	35.8575	0.0609364	0.0532761
V4	T7.1	LII AEDC	28.1473	-0.072742	0.0327523
V4	T7.1	LII HW	28.1473	-0.201398	-0.110541
V4	T7.1	LII Loaner	28.1473	-0.226212	-0.138178
V4	T7.1	MSS AEDC	28.1473	-0.102149	0
V4	T7.1	MSS plus HW	28.1473	-0.120867	-0.0208473
V4	T7.1	CAPS	28.1473	0.0806344	0.203578
V4	T7.2	LII AEDC	28.6786	-0.083343	-0.0138384
V4	T7.2	LII HW	28.6786	-0.270203	-0.214867
V4	T7.2	LII Loaner	28.6786	-0.252879	-0.196229
V4	T7.2	MSS AEDC	28.6786	-0.0704799	0
V4	T7.2	MSS plus HW	28.6786	-0.0911959	-0.0222868
V4	T7.2	CAPS	28.6786	0.0529996	0.132842
V4	T7.3	LII AEDC	28.197	-0.0840598	-0.0173767
V4	T7.3	LII HW	28.197	-0.267278	-0.213934
V4	T7.3	LII Loaner	28.197	-0.263511	-0.209893
V4	T7.3	MSS AEDC	28.197	-0.0678623	0
V4	T7.3	MSS plus HW	28.197	-0.0885843	-0.0222306
V4	T7.3	CAPS	28.197	0.0445009	0.120544
V4	T7.4	LII AEDC	17.387	-0.159089	-0.0580466
V4	T7.4	LII HW	17.387	-0.415923	-0.345741
V4	T7.4	LII Loaner	17.387	-0.453127	-0.387416
V4	T7.4	MSS AEDC	17.387	-0.107269	0
V4	T7.4	MSS plus HW	17.387	-0.103412	0.00432078
V4	T7.4	CAPS	17.387	0.203565	0.348183
V4	T8.1	LII AEDC	33.1441	-0.052051	0.0208186
V4	T8.1	LII HW	33.1441	-0.246367	-0.188435
V4	T8.1	LII Loaner	33.1441	-0.140723	-0.0746695
V4	T8.1	MSS AEDC	33.1441	-0.0713835	0
V4	T8.1	MSS plus HW	33.1441	-0.0875506	-0.0174098
V4	T8.1	CAPS	33.1441	-0.0376331	0.0363448
V4	T8.2	LII AEDC	32.9126	-0.0673084	0.0161401
V4	T8.2	LII HW	32.9126	-0.253876	-0.187119
V4	T8.2	LII Loaner	32.9126	-0.146957	-0.0706344
V4	T8.2	MSS AEDC	32.9126	-0.0821231	0
V4	T8.2	MSS plus HW	32.9126	-0.0953834	-0.0144467
V4	T8.2	CAPS	32.9126	-0.0470579	0.0382025
V4	T8.3	LII AEDC	27.6343	-0.160108	-0.0525731
V4	T8.3	LII HW	27.6343	-0.332634	-0.247189
V4	T8.3	LII Loaner	27.6343	-0.253775	-0.158233
V4	T8.3	MSS AEDC	27.6343	-0.113502	0
V4	T8.3	MSS plus HW	27.6343	-0.128008	-0.0163639
V4	T8.3	CAPS	27.6343	-0.0936332	0.0224123
V4	T8.4	LII AEDC	22.7141	-0.19371	-0.0603412
V4	T8.4	LII HW	22.7141	-0.324048	-0.212239
V4	T8.4	LII Loaner	22.7141	-0.359174	-0.253175
V4	T8.4	MSS AEDC	22.7141	-0.141933	0
V4	T8.4	MSS plus HW	22.7141	-0.162443	-0.0239025
V4	T8.4	CAPS	22.7141	-0.0765714	0.076173
V4	T9.1	LII AEDC	34.9539	-0.0143773	0.0148364
V4	T9.1	LII HW	34.9539	-0.26194	-0.240064
V4	T9.1	LII Loaner	34.9539	-0.115112	-0.0888838
V4	T9.1	MSS AEDC	34.9539	-0.0287866	0
V4	T9.1	MSS plus HW	34.9539	-0.0479194	-0.0197
V4	T9.1	CAPS	34.9539	0.00632352	0.0361508
V4	T9.2	LII AEDC	34.7446	-0.0672348	-0.0162671
V4	T9.2	LII HW	34.7446	-0.305689	-0.238192
V4	T9.2	LII Loaner	34.7446	-0.174862	-0.0946478
V4	T9.2	MSS AEDC	34.7446	-0.0886003	0
V4	T9.2	MSS plus HW	34.7446	-0.106545	-0.0196894
V4	T9.2	CAPS	34.7446	-0.0639304	0.0270682
V4	T9.3	LII AEDC	31.5174	-0.0746364	0.018398
V4	T9.3	LII HW	31.5174	-0.334674	-0.267783
V4	T9.3	LII Loaner	31.5174	-0.232834	-0.155704
V4	T9.3	MSS AEDC	31.5174	-0.0913537	0
V4	T9.3	MSS plus HW	31.5174	-0.107929	-0.0182415
V4	T9.3	CAPS	31.5174	-0.0642441	0.0298352
V4	T9.4	LII AEDC	28.1416	-0.0874485	0.0373265
V4	T9.4	LII HW	28.1416	-0.256986	-0.155393
V4	T9.4	LII Loaner	28.1416	-0.265917	-0.165545
V4	T9.4	MSS AEDC	28.1416	-0.120285	0
V4	T9.4	MSS plus HW	28.1416	-0.140597	-0.0230896
V4	T9.4	CAPS	28.1416	-0.0254474	0.107805
V4	C1.1	LII HW	23.7741	-0.282746	0.00763575
V4	C1.1	MSS AEDC	23.7741	-0.288181	0
V4	C1.1	MSS plus HW	23.7741	-0.294372	-0.00869626
V4	C1.1	CAPS	23.7741	0.112996	0.563595
V4	C2.1	LII HW	113.351	0.20177	0.219942
V4	C2.1	MSS AEDC	113.351	-0.0148954	0
V4	C2.1	MSS plus HW	113.351	-0.016901	-0.00203587
V4	C2.1	CAPS	113.351	0.11313	0.129961
V4	C2.2	LII HW	110.973	0.209915	0.194329
V4	C2.2	MSS AEDC	110.973	0.0130496	0
V4	C2.2	MSS plus HW	110.973	0.0106988	-0.00232047
V4	C2.2	CAPS	110.973	0.0942831	0.0801871
V4	C2.3	LII HW	126.867	0.268947	0.221136
V4	C2.3	MSS AEDC	126.867	0.0391531	0
V4	C2.3	MSS plus HW	126.867	0.0374069	-0.00168041
V4	C2.3	CAPS	126.867	0.0938625	0.0526481
V3	D3.1	MSS AEDC	54.5162	0.054457	0
V3	D3.1	MSS plus	54.5162	0.0342283	-0.019184
V3	D3.1	LII AEDC	54.5162	0.122354	0.0643903
V3	D3.1	LII Loaner	54.5162	0.0288044	-0.0243278
V3	D3.1	CAPS	54.5162	-0.365509	-0.398277
V3	D4.1	MSS AEDC	62.4122	0.0672813	0
V3	D4.1	MSS plus	62.4122	0.0569873	-0.00964513
V3	D4.1	LII AEDC	62.4122	0.123674	0.0528373
V3	D4.1	LII Loaner	62.4122	0.0841622	0.0158167
V3	D4.1	CAPS	62.4122	-0.111638	-0.16764
V3	D4.2	MSS AEDC	60.4367	0.0305286	0
V3	D4.2	MSS plus	60.4367	0.0217728	-0.00849641
V3	D4.2	LII AEDC	60.4367	0.0872971	0.0550868
V3	D4.2	LII Loaner	60.4367	0.0188573	-0.0113256
V3	D4.2	CAPS	60.4367	-0.123167	-0.149143
V3	D6.1	MSS AEDC	61.5565	0.100457	0
V3	D6.1	MSS plus	61.5565	0.112292	0.0107551
V3	D6.1	LII AEDC	61.5565	0.165072	0.0587171
V3	D6.1	LII Loaner	61.5565	0.104314	0.00350575
V3	D6.1	CAPS	61.5565	0.428554	0.298147
V3	D6.2	MSS AEDC	61.3557	0.0333106	0
V3	D6.2	MSS plus	61.3557	0.051299	0.0174085
V3	D6.2	LII AEDC	61.3557	0.0826272	0.0477267
V3	D6.2	LII Loaner	61.3557	0.00988657	-0.0226689
V3	D6.2	CAPS	61.3557	0.0485973	0.0147939
V3	D6.3	MSS AEDC	60.4762	0.046344	0
V3	D6.3	MSS plus	60.4762	0.0694388	0.0220719
V3	D6.3	LII AEDC	60.4762	0.075988	0.0283311
V3	D6.3	LII Loaner	60.4762	0.0250532	-0.0203478
V3	D6.3	CAPS	60.4762	0.00397636	-0.0404911
V3	D7.1	MSS AEDC	61.0541	0.0616782	0
V3	D7.1	MSS plus	61.0541	0.0711162	0.00888965
V3	D7.1	LII AEDC	61.0541	0.0723238	0.0100272
V3	D7.1	LII Loaner	61.0541	0.101761	0.0377543
V3	D7.1	CAPS	61.0541	-0.0783852	-0.131926
V3	D7.2	MSS AEDC	60.2052	-0.00119397	0
V3	D7.2	MSS plus	60.2052	0.0155277	0.0167416
V3	D7.2	LII AEDC	60.2052	-0.0155185	-0.0143417
V3	D7.2	LII Loaner	60.2052	0.0193575	0.0205761
V3	D7.2	CAPS	60.2052	-0.0915633	-0.0904773
V3	D7.3	MSS AEDC	60.6119	0.00634858	0
V3	D7.3	MSS plus	60.6119	0.0314785	0.0249714
V3	D7.3	LII AEDC	60.6119	-0.0333932	-0.0394911
V3	D7.3	LII Loaner	60.6119	0.0270226	0.0205436
V3	D7.3	CAPS	60.6119	-0.140921	-0.14634
V3	D8.1	MSS AEDC	62.3551	0.0386787	0
V3	D8.1	MSS plus	62.3551	0.0492053	0.0101346
V3	D8.1	LII AEDC	62.3551	-0.0117578	-0.0485584
V3	D8.1	LII Loaner	62.3551	-0.135498	-0.167691
V3	D8.1	CAPS	62.3551	-0.0762742	-0.110672
V3	D8.2	MSS AEDC	61.542	-0.0170712	0
V3	D8.2	MSS plus	61.542	-0.0116253	0.00554044
V3	D8.2	LII AEDC	61.542	-0.0492211	-0.0327083
V3	D8.2	LII Loaner	61.542	-0.190169	-0.176104
V3	D8.2	CAPS	61.542	-0.170446	-0.156039
V3	D8.3	MSS AEDC	60.6121	0.054864	0
V3	D8.3	MSS plus	60.6121	0.0707769	0.0150853
V3	D8.3	LII AEDC	60.6121	0.0269147	-0.0264957
V3	D8.3	LII Loaner	60.6121	-0.116488	-0.16244
V3	D8.3	CAPS	60.6121	-0.110737	-0.156988
V3	D9.1	MSS AEDC	61.8387	0.062715	0
V3	D9.1	MSS plus	61.8387	0.0831273	0.0192077
V3	D9.1	LII AEDC	61.8387	0.104483	0.0393033
V3	D9.1	LII Loaner	61.8387	0.0473266	-0.0144802
V3	D9.1	CAPS	61.8387	0.015328	-0.0445905
V3	D9.2	MSS AEDC	61.4038	0.043118	0
V3	D9.2	MSS plus	61.4038	0.0424082	-0.00068047
V3	D9.2	LII AEDC	61.4038	0.111268	0.0653327
V3	D9.2	LII Loaner	61.4038	0.020238	-0.0219343
V3	D9.2	CAPS	61.4038	-0.0984749	-0.13574
V3	D9.3	MSS AEDC	61.1983	0.0764407	-0.0222753
V3	D9.3	MSS plus	61.1983	0.100965	0
V3	D9.3	LII AEDC	61.1983	0.176707	0.0687961
V3	D9.3	LII Loaner	61.1983	0.0746794	-0.0238751
V3	D9.3	CAPS	61.1983	-0.260675	-0.328476
V3	D10.1	MSS AEDC	63.8747	0.0601091	0
V3	D10.1	MSS plus	63.8747	0.0750048	0.0140511
V3	D10.1	LII AEDC	63.8747	0.0788692	0.0176964
V3	D10.1	LII Loaner	63.8747	0.116393	0.053093
V3	D10.1	CAPS	63.8747	0.164959	0.0989048
V3	D10.2	MSS AEDC	62.9186	-0.0127161	0
V3	D10.2	MSS plus	62.9186	0.00135819	0.0142556
V3	D10.2	LII AEDC	62.9186	-0.00616229	0.00663823
V3	D10.2	LII Loaner	62.9186	0.00929269	0.0222923
V3	D10.2	CAPS	62.9186	-0.140931	-0.129866
V3	D10.3	MSS AEDC	64.3477	0.136853	0
V3	D10.3	MSS plus	64.3477	0.16093	0.0211782
V3	D10.3	LII AEDC	64.3477	0.139001	0.00188943
V3	D10.3	LII Loaner	64.3477	0.154088	0.0151601
V3	D10.3	CAPS	64.3477	0.0209499	-0.101951
V3	D10.4	MSS AEDC	63.4105	0.0169886	0
V3	D10.4	MSS plus	63.4105	0.023222	0.00612922
V3	D10.4	LII AEDC	63.4105	0.0113007	-0.00559292
V3	D10.4	LII Loaner	63.4105	0.0453966	0.0279334
V3	D10.4	CAPS	63.4105	0.0110248	-0.00586423
V3	D11.1	MSS AEDC	62.4578	0.0191729	0
V3	D11.1	MSS plus	62.4578	0.0352533	0.0157778
V3	D11.1	LII AEDC	62.4578	0.142906	0.121405
V3	D11.1	LII Loaner	62.4578	0.0765655	0.0563129
V3	D11.1	CAPS	62.4578	-0.172982	-0.18854
V3	D11.2	MSS AEDC	61.5221	0.0560008	0
V3	D11.2	MSS plus	61.5221	0.0640176	0.00759165
V3	D11.2	LII AEDC	61.5221	0.181845	0.11917
V3	D11.2	LII Loaner	61.5221	0.0823563	0.0249578
V3	D11.2	CAPS	61.5221	-0.0843026	-0.132863
V3	D11.3	MSS AEDC	46.6981	0.0464202	0
V3	D11.3	MSS plus	46.6981	0.0581456	0.0112053
V3	D11.3	LII AEDC	46.6981	0.115114	0.0656467
V3	D11.3	LII Loaner	46.6981	0.0374913	-0.00853281
V3	D11.3	CAPS	46.6981	-0.133397	-0.17184
V3	D11.4	MSS AEDC	48.1487	0.0275355	0
V3	D11.4	MSS plus	48.1487	0.042331	0.014399
V3	D11.4	LII AEDC	48.1487	0.0763232	0.0474803
V3	D11.4	LII Loaner	48.1487	0.0149311	-0.0122666
V3	D11.4	CAPS	48.1487	-0.103494	-0.127518
V3	C4.1	MSS AEDC	NA	0.0415199	0
V3	C4.1	MSS plus	NA	0.0696709	0.0270288
V3	C4.1	MSS plus(AVL Cal.)	NA	0.164056	0.117651
V3	C4.1	LII AEDC	NA	0.18016	0.133114
V3	C4.1	LII Loaner	NA	0.159851	0.113614
V3	C4.1	CAPS	NA	-0.00769141	-0.0472495
V3	C4.2	MSS AEDC	NA	-0.0584909	0
V3	C4.2	MSS plus	NA	-0.0352933	0.0246387
V3	C4.2	MSS plus(AVL Cal.)	NA	0.0498191	0.115039
V3	C4.2	LII AEDC	NA	0.017823	0.0810548
V3	C4.2	LII Loaner	NA	0.0437183	0.108559
V3	C4.2	CAPS	NA	-0.121094	-0.0664925
V3	C4.3	MSS AEDC	NA	-0.0712561	0
V3	C4.3	MSS plus	NA	-0.0462881	0.0268837
V3	C4.3	MSS plus(AVL Cal.)	NA	0.0353027	0.114734
V3	C4.3	LII AEDC	NA	0.00920686	0.0866364
V3	C4.3	LII Loaner	NA	0.0356941	0.115156
V3	C4.3	CAPS	NA	-0.144936	-0.0793331
V3	C4.4	MSS AEDC	NA	-0.0514234	0
V3	C4.4	MSS plus	NA	-0.0266581	0.0261079
V3	C4.4	MSS plus(AVL Cal.)	NA	0.0551724	0.112374
V3	C4.4	LII AEDC	NA	0.0287883	0.0845601
V3	C4.4	LII Loaner	NA	0.0541549	0.111302
V3	C4.4	CAPS	NA	-0.129303	-0.0821016
V3	IC1.8	MSS AEDC	70.033	-0.195033	0
V3	IC1.8	MSS plus	70.033	-0.157248	0.0469406
V3	IC1.8	MSS plus(AVL Cal.)	70.033	-0.0939516	0.125572
V3	IC1.8	LII AEDC	70.033	-0.0554659	0.173383
V3	IC1.8	LII Loaner	70.033	-0.0751263	0.148959
V3	IC1.8	CAPS	70.033	-0.204284	-0.0114926
V3	IC1.9	MSS AEDC	62.8207	-0.130634	0
V3	IC1.9	MSS plus	62.8207	-0.0973569	0.0382777
V3	IC1.9	MSS plus(AVL Cal.)	62.8207	-0.0285655	0.117406
V3	IC1.9	LII AEDC	62.8207	0.02602	0.180194
V3	IC1.9	LII Loaner	62.8207	0.00120774	0.151653
V3	IC1.9	CAPS	62.8207	-0.159835	-0.0335889
V3	IC2.3	MSS AEDC	48.8759	-0.0811025	0
V3	IC2.3	MSS plus	48.8759	-0.0575829	0.0255955
V3	IC2.3	MSS plus(AVL Cal.)	48.8759	0.0292096	0.120048
V3	IC2.3	LII AEDC	48.8759	0.0217246	0.111903
V3	IC2.3	LII Loaner	48.8759	0.00036401	0.0886568
V3	IC2.3	CAPS	48.8759	-0.103571	-0.0244519
V3	IC2.4	MSS AEDC	48.4361	-0.0474256	0
V3	IC2.4	MSS plus	48.4361	-0.0243932	0.0241791
V3	IC2.4	MSS plus(AVL Cal.)	48.4361	0.0634725	0.116419
V3	IC2.4	LII AEDC	48.4361	0.0371389	0.0887747
V3	IC2.4	LII Loaner	48.4361	0.0364618	0.0880639
V3	IC2.4	CAPS	48.4361	-0.0702277	-0.0239374
V3	IC2.5	MSS AEDC	47.1113	-0.0598634	0
V3	IC2.5	MSS plus	47.1113	-0.0345915	0.0268812
V3	IC2.5	MSS plus(AVL Cal.)	47.1113	0.0519463	0.118929
V3	IC2.5	LII AEDC	47.1113	0.0179969	0.0828181
V3	IC2.5	LII Loaner	47.1113	0.017691	0.0824927
V3	IC2.5	CAPS	47.1113	-0.0852575	-0.027011
V3	IC2.7	MSS AEDC	46.3765	-0.0556732	0
V3	IC2.7	MSS plus	46.3765	-0.0236582	0.0339024
V3	IC2.7	MSS plus(AVL Cal.)	46.3765	0.0567113	0.11901
V3	IC2.7	LII AEDC	46.3765	0.0657468	0.128578
V3	IC2.7	LII Loaner	46.3765	0.0633327	0.126022
V3	IC2.7	CAPS	46.3765	-0.120098	-0.0682231
V3	IC2.8	MSS AEDC	47.9778	-0.064339	0
V3	IC2.8	MSS plus	47.9778	-0.039095	0.0269798
V3	IC2.8	MSS plus(AVL Cal.)	47.9778	0.0398056	0.111306
V3	IC2.8	LII AEDC	47.9778	0.0381014	0.109485
V3	IC2.8	LII Loaner	47.9778	0.0445311	0.116356
V3	IC2.8	CAPS	47.9778	-0.0921159	-0.0296869
V3	IC2.9	MSS AEDC	49.0781	-0.0643663	0
V3	IC2.9	MSS plus	49.0781	-0.0385756	0.0275649
V3	IC2.9	MSS plus(AVL Cal.)	49.0781	0.043462	0.115246
V3	IC2.9	LII AEDC	49.0781	0.00623987	0.0754635
V3	IC2.9	LII Loaner	49.0781	0.0219434	0.0922473
V3	IC2.9	CAPS	49.0781	-0.098961	-0.0369746
V3	IC3.1	MSS AEDC	41.4499	-0.0743092	0
V3	IC3.1	MSS plus	41.4499	-0.0528656	0.023165
V3	IC3.1	MSS plus(AVL Cal.)	41.4499	0.0235877	0.105755
V3	IC3.1	LII AEDC	41.4499	-0.0240665	0.0542759
V3	IC3.1	LII Loaner	41.4499	0.0126613	0.0939519
V3	IC3.1	CAPS	41.4499	-0.113045	-0.0418453
V3	IC3.2	MSS AEDC	41.6324	-0.143166	0
V3	IC3.2	MSS plus	41.6324	-0.122151	0.0245265
V3	IC3.2	MSS plus(AVL Cal.)	41.6324	-0.0479788	0.111091
V3	IC3.2	LII AEDC	41.6324	-0.109343	0.0394736
V3	IC3.2	LII Loaner	41.6324	-0.0744102	0.0802436
V3	IC3.2	CAPS	41.6324	-0.183661	-0.0472614
V3	IC3.3	MSS AEDC	43.624	-0.167942	0
V3	IC3.3	MSS plus	43.624	-0.137458	0.0366371
V3	IC3.3	MSS plus(AVL Cal.)	43.624	-0.0631426	0.125953
V3	IC3.3	LII AEDC	43.624	-0.10754	0.0725937
V3	IC3.3	LII Loaner	43.624	-0.0816666	0.10369
V3	IC3.3	CAPS	43.624	-0.19483	-0.0323144
V3	IC3.6	MSS AEDC	39.8869	-0.267831	0
V3	IC3.6	MSS plus	39.8869	-0.241392	0.0361111
V3	IC3.6	MSS plus(AVL Cal.)	39.8869	-0.179077	0.121221
V3	IC3.6	LII AEDC	39.8869	-0.264921	0.0039752
V3	IC3.6	LII Loaner	39.8869	-0.210726	0.0779941
V3	IC3.6	CAPS	39.8869	-0.268886	-0.00144018
V3	IC3.8	MSS AEDC	35.7004	0.0929626	0
V3	IC3.8	MSS plus	35.7004	0.123895	0.0283011
V3	IC3.8	MSS plus(AVL Cal.)	35.7004	0.218805	0.115138
V3	IC3.8	LII AEDC	35.7004	0.00646695	-0.0791387
V3	IC3.8	LII Loaner	35.7004	0.0806931	-0.0112259
V3	IC3.8	CAPS	35.7004	0.0397975	-0.0486431
V3	IC4.1	MSS AEDC	44.3757	-0.128575	0
V3	IC4.1	MSS plus	44.3757	-0.103772	0.028463
V3	IC4.1	MSS plus(AVL Cal.)	44.3757	-0.0303111	0.112763
V3	IC4.1	LII AEDC	44.3757	-0.268245	-0.160277
V3	IC4.1	LII Loaner	44.3757	-0.213108	-0.0970057
V3	IC4.1	CAPS	44.3757	-0.161007	-0.0372169
V3	IC4.2	MSS AEDC	44.9004	-0.135464	0
V3	IC4.2	MSS plus	44.9004	-0.107428	0.0324291
V3	IC4.2	MSS plus(AVL Cal.)	44.9004	-0.0365842	0.114373
V3	IC4.2	LII AEDC	44.9004	-0.222124	-0.100238
V3	IC4.2	LII Loaner	44.9004	-0.157587	-0.0255897
V3	IC4.2	CAPS	44.9004	-0.162242	-0.0309739
V3	IC4.3	MSS AEDC	44.3902	-0.05385	0
V3	IC4.3	MSS plus	44.3902	-0.0258443	0.0295996
V3	IC4.3	MSS plus(AVL Cal.)	44.3902	0.0560013	0.116103
V3	IC4.3	LII AEDC	44.3902	-0.0325858	0.0224744
V3	IC4.3	LII Loaner	44.3902	0.0130372	0.0706941
V3	IC4.3	CAPS	44.3902	-0.0619046	-0.00851299
V3	T2.1	MSS AEDC	24.9693	-0.239977	0
V3	T2.1	MSS plus	24.9693	-0.262161	-0.0291892
V3	T2.1	MSS plus(AVL Cal.)	24.9693	-0.171027	0.0907212
V3	T2.1	LII AEDC	24.9693	-0.376774	-0.17999
V3	T2.1	LII Loaner	24.9693	-0.322907	-0.109115
V3	T2.1	CAPS	24.9693	-0.300156	-0.0791812
V3	T2.4	MSS AEDC	29.4276	-0.171915	0
V3	T2.4	MSS plus	29.4276	-0.156051	0.0191575
V3	T2.4	MSS plus(AVL Cal.)	29.4276	-0.0822708	0.108255
V3	T2.4	LII AEDC	29.4276	-0.224106	-0.0630266
V3	T2.4	LII Loaner	29.4276	-0.153705	0.0219904
V3	T2.4	CAPS	29.4276	-0.109667	0.0751715
V3	T2.9	MSS AEDC	35.3065	-0.150041	0
V3	T2.9	MSS plus	35.3065	-0.13063	0.0228382
V3	T2.9	MSS plus(AVL Cal.)	35.3065	-0.0582223	0.108027
V3	T2.9	LII AEDC	35.3065	-0.178161	-0.0330843
V3	T2.9	LII Loaner	35.3065	-0.122103	0.0328695
V3	T2.9	CAPS	35.3065	-0.176894	-0.0315927
V3	T2.14	MSS AEDC	42.9073	-0.142724	0
V3	T2.14	MSS plus	42.9073	-0.124708	0.0210155
V3	T2.14	MSS plus(AVL Cal.)	42.9073	-0.0555786	0.101654
V3	T2.14	LII AEDC	42.9073	-0.163265	-0.0239607
V3	T2.14	LII Loaner	42.9073	-0.104009	0.0451599
V3	T2.14	CAPS	42.9073	-0.189381	-0.0544252
V3	T2.15	MSS AEDC	42.2556	-0.165806	0
V3	T2.15	MSS plus	42.2556	-0.144403	0.0256582
V3	T2.15	MSS plus(AVL Cal.)	42.2556	-0.0805164	0.102243
V3	T2.15	LII AEDC	42.2556	-0.184468	-0.0223705
V3	T2.15	LII Loaner	42.2556	-0.124758	0.049207
V3	T2.15	CAPS	42.2556	-0.202088	-0.0434929
V3	T2.16	MSS AEDC	42.627	-0.196027	0
V3	T2.16	MSS plus	42.627	-0.176591	0.0241755
V3	T2.16	MSS plus(AVL Cal.)	42.627	-0.11123	0.105473
V3	T2.16	LII AEDC	42.627	-0.183873	0.0151175
V3	T2.16	LII Loaner	42.627	-0.141107	0.0683113
V3	T2.16	CAPS	42.627	-0.232138	-0.0449157
V3	T3.1	MSS AEDC	22.4527	-0.219023	0
V3	T3.1	MSS plus	22.4527	-0.214722	0.00550822
V3	T3.1	MSS plus(AVL Cal.)	22.4527	-0.123448	0.122379
V3	T3.1	LII AEDC	22.4527	-0.441883	-0.28536
V3	T3.1	LII Loaner	22.4527	-0.383125	-0.210123
V3	T3.1	CAPS	22.4527	-0.279903	-0.0779537
V3	T3.4	MSS AEDC	33.6117	-0.191198	0
V3	T3.4	MSS plus	33.6117	-0.164358	0.0331849
V3	T3.4	MSS plus(AVL Cal.)	33.6117	-0.101727	0.110623
V3	T3.4	LII AEDC	33.6117	-0.195357	-0.00514115
V3	T3.4	LII Loaner	33.6117	-0.156839	0.0424814
V3	T3.4	CAPS	33.6117	-0.267811	-0.0947235
V3	T3.5	MSS AEDC	31.5328	-0.145284	0
V3	T3.5	MSS plus	31.5328	-0.12355	0.0254284
V3	T3.5	MSS plus(AVL Cal.)	31.5328	-0.0547974	0.105867
V3	T3.5	LII AEDC	31.5328	-0.163689	-0.0215337
V3	T3.5	LII Loaner	31.5328	-0.12734	0.0209935
V3	T3.5	CAPS	31.5328	-0.2083	-0.0737278
V3	T3.8	MSS AEDC	40.8448	-0.1924	0
V3	T3.8	MSS plus	40.8448	-0.170016	0.0277166
V3	T3.8	MSS plus(AVL Cal.)	40.8448	-0.113081	0.0982157
V3	T3.8	LII AEDC	40.8448	-0.188825	0.00442661
V3	T3.8	LII Loaner	40.8448	-0.14448	0.0593361
V3	T3.8	CAPS	40.8448	-0.248177	-0.0690652
V3	T3.9	MSS AEDC	40.9249	-0.192497	0
V3	T3.9	MSS plus	40.9249	-0.1743	0.0225357
V3	T3.9	MSS plus(AVL Cal.)	40.9249	-0.111521	0.10028
V3	T3.9	LII AEDC	40.9249	-0.194198	-0.0021058
V3	T3.9	LII Loaner	40.9249	-0.154563	0.0469777
V3	T3.9	CAPS	40.9249	-0.165671	0.0332208
V3	D13.1	MSS AEDC	55.8138	-0.0666146	0
V3	D13.1	MSS plus	55.8138	-0.0380797	0.0305714
V3	D13.1	MSS plus(AVL Cal.)	55.8138	0.0156767	0.0881643
V3	D13.1	LII AEDC	55.8138	-0.0186577	0.0513795
V3	D13.1	LII Loaner	55.8138	-0.0336672	0.0352987
V3	D13.1	CAPS	55.8138	-0.0919888	-0.0271852
V3	D13.2	MSS AEDC	34.9879	-0.102787	0
V3	D13.2	MSS plus	34.9879	-0.078758	0.0267814
V3	D13.2	MSS plus(AVL Cal.)	34.9879	-0.0236835	0.0881653
V3	D13.2	LII AEDC	34.9879	-0.102166	0.000692185
V3	D13.2	LII Loaner	34.9879	-0.102766	2.31832e-05
V3	D13.2	CAPS	34.9879	-0.145832	-0.0479764
V3	D13.7	MSS AEDC	58.6239	-0.062024	0
V3	D13.7	MSS plus	58.6239	-0.0419113	0.0214426
V3	D13.7	MSS plus(AVL Cal.)	58.6239	0.0195678	0.086987
V3	D13.7	LII AEDC	58.6239	-0.0161651	0.0488913
V3	D13.7	LII Loaner	58.6239	-0.0141657	0.0510229
V3	D13.7	CAPS	58.6239	-0.069984	-0.00848634
V3	D13.8	MSS AEDC	59.1384	-0.0650261	0
V3	D13.8	MSS plus	59.1384	-0.0367107	0.0302847
V3	D13.8	MSS plus(AVL Cal.)	59.1384	0.0214529	0.0924935
V3	D13.8	LII AEDC	59.1384	-0.0851744	-0.0215496
V3	D13.8	LII Loaner	59.1384	-0.0690885	-0.00434499
V3	D13.8	CAPS	59.1384	-0.0971665	-0.0343757
V3	T4.2	MSS AEDC	19.6719	-0.272753	0
V3	T4.2	MSS plus	19.6719	-0.268839	0.00538242
V3	T4.2	MSS plus(AVL Cal.)	19.6719	-0.16678	0.145719
V3	T4.2	LII AEDC	19.6719	-0.505688	-0.320297
V3	T4.2	LII Loaner	19.6719	-0.471454	-0.273223
V3	T4.2	CAPS	19.6719	-0.324417	-0.0710404
V3	T4.6	MSS AEDC	33.3013	-0.159321	0
V3	T4.6	MSS plus	33.3013	-0.134008	0.0301099
V3	T4.6	MSS plus(AVL Cal.)	33.3013	-0.0768393	0.0981135
V3	T4.6	LII AEDC	33.3013	-0.228325	-0.0820815
V3	T4.6	LII Loaner	33.3013	-0.175325	-0.0190371
V3	T4.6	CAPS	33.3013	-0.208819	-0.058878
V3	T4.7	MSS AEDC	22.7297	-0.0926392	0
V3	T4.7	MSS plus	22.7297	-0.0595088	0.0365129
V3	T4.7	MSS plus(AVL Cal.)	22.7297	0.00676769	0.109556
V3	T4.7	LII AEDC	22.7297	-0.305628	-0.234734
V3	T4.7	LII Loaner	22.7297	-0.23439	-0.156223
V3	T4.7	CAPS	22.7297	-0.14474	-0.0574202
V3	IC5.1	MSS AEDC	40.133	-0.159469	0
V3	IC5.1	MSS plus	40.133	-0.13444	0.0297777
V3	IC5.1	MSS plus(AVL Cal.)	40.133	-0.0871524	0.0860371
V3	IC5.1	LII AEDC	40.133	-0.197474	-0.045215
V3	IC5.1	LII Loaner	40.133	-0.142206	0.0205382
V3	IC5.1	CAPS	40.133	-0.198492	-0.0464257
V3	IC5.2	MSS AEDC	37.5524	-0.0960361	0
V3	IC5.2	MSS plus	37.5524	-0.0623397	0.0372763
V3	IC5.2	MSS plus(AVL Cal.)	37.5524	-0.0110709	0.0939918
V3	IC5.2	LII AEDC	37.5524	-0.129081	-0.036555
V3	IC5.2	LII Loaner	37.5524	-0.0807526	0.0169072
V3	IC5.2	CAPS	37.5524	-0.0359929	0.0664221
V3	IC5.5	MSS AEDC	45.5146	-0.0944117	0
V3	IC5.5	MSS plus	45.5146	-0.0675252	0.0296895
V3	IC5.5	MSS plus(AVL Cal.)	45.5146	-0.0161974	0.0863685
V3	IC5.5	LII AEDC	45.5146	-0.101888	-0.00825533
V3	IC5.5	LII Loaner	45.5146	-0.0303841	0.0707027
V3	IC5.5	CAPS	45.5146	-0.148616	-0.059855
V3	IC5.6	MSS AEDC	45.4161	-0.0171972	0
V3	IC5.6	MSS plus	45.4161	0.0123715	0.0300861
V3	IC5.6	MSS plus(AVL Cal.)	45.4161	0.0694878	0.0882018
V3	IC5.6	LII AEDC	45.4161	-0.0146514	0.00259033
V3	IC5.6	LII Loaner	45.4161	0.0395311	0.0577209
V3	IC5.6	CAPS	45.4161	-0.0303968	-0.0134306

## Sheet: Figure 5
aerodyne 82	artium 82	DMS 500	EEPS	NVFEL80	NVFEL 82				aerodyne 82	artium 82	DMS 500	EEPS	NVFEL80	NVFEL 82					Aerodyne82	Artium82	DMS500	EEPS	NVFEL80	NVFEL82
geometric mean diameter (nm)									volume (micrometers3/cm3)										total number (particles/cm3)								total number (particles/cm3)
NA	22.4495	20.387	NA	23.8247	22.9786				NA	54.2643	55.6524	NA	69.222	72.2248					1.87665e+06	2.09811e+06	2.78691e+06	NA	2.42913e+06	2.66814e+06
126.236	125.712	119.619	NA	122.649	124.705				86.9944	98.9894	111.377	NA	107.028	109.694					66245.9	77015.3	94838.7	NA	83093.8	82686.2
110.405	124.793	121.677	NA	120.131	121.43				NA	304.513	361.612	NA	331.199	328.92					2.55274e+06	242489	310055	NA	266581	258736
129.6	145.791	150.664	NA	142.642	145.057				NA	453.454	609.861	NA	515.744	513.229					2.88995e+06	278880	496636	NA	309097	301983
36.2937	32.3592	29.5668	26.5584	31.4052	31.0802				86.0077	65.6993	102.35	75.1838	89.0251	87.2919					700039	779970	1.3867e+06	1.42757e+06	1.12711e+06	1.10056e+06
33.0686	32.1049	28.7611	25.0616	29.8712	29.6456				39.5551	32.7749	52.1843	37.4947	43.8135	42.5533					356673	390954	699640	784685	592795	573908
43.2592	33.5308	31.0928	28.9597	34.9799	34.0022				216.641	149.607	227.487	165.726	205.777	205.756					1.33142e+06	1.64386e+06	2.82324e+06	2.7844e+06	2.13491e+06	2.20834e+06
55.213	36.9789	35.1605	34.6171	41.9269	41.0731				674.852	428.107	604.845	428.169	570.787	600.951					2.71713e+06	4.03433e+06	6.02691e+06	5.24968e+06	4.32515e+06	4.71514e+06
43.4674	32.4162	30.3032	28.3825	34.0069	33.1945				232.862	154.395	236.933	176.749	216.573	220.328					1.42961e+06	1.80748e+06	3.0351e+06	2.97554e+06	2.36595e+06	2.47128e+06
35.9596	31.4725	27.9699	24.9831	29.7549	29.5178				93.3436	69.2468	89.8592	82.8258	95.45	96.3647					761192	853480	1.57792e+06	1.6888e+06	1.3052e+06	1.30946e+06
43.1486	33.4251	31.8598	31.2966	35.141	34.9106				255.025	216.8	238.494	134.246	227.556	255.002					1.81405e+06	2.79045e+06	3.22362e+06	2.1768e+06	2.72792e+06	3.04376e+06
44.4694	33.9619	32.2665	32.3762	36.1941	35.6839				299.354	245.566	278.638	120.527	266.735	298.624					1.85771e+06	2.81307e+06	3.37626e+06	1.89898e+06	2.78727e+06	3.15617e+06
44.7513	34.1817	32.3017	32.4047	36.2321	35.7307				300.76	247.863	279.958	123.32	267.548	300.627					1.83396e+06	2.77031e+06	3.34569e+06	1.90759e+06	2.75996e+06	3.1302e+06
45.1394	34.384	32.5414	32.72	36.4861	35.8485				315.008	255.178	291.709	114.89	275.812	310.698					1.88668e+06	2.82834e+06	3.40065e+06	1.81341e+06	2.81997e+06	3.21435e+06
45.414	34.6211	32.5374	32.7037	36.6625	35.9587				316.162	257.41	300.373	117.939	278.02	313.04					1.87903e+06	2.8257e+06	3.41449e+06	1.85768e+06	2.81144e+06	3.22652e+06
45.479	34.647	32.3843	32.8464	36.4254	35.9715				322.987	262.51	311.167	101.207	284.674	320.73					1.93252e+06	2.9061e+06	3.50011e+06	1.68261e+06	2.93601e+06	3.33094e+06
28.4047	22.2159	20.228	19.8583	22.9378	23.6278				38.1606	38.6317	37.5796	39.0499	45.3633	44.688					1.06339e+06	2.13455e+06	2.58913e+06	2.67868e+06	2.38058e+06	2.16216e+06
37.5193	27.7185	24.7202	26.3543	29.9728	29.8323				121.514	103.66	100.083	103.436	117.95	116.143					1.61932e+06	2.99758e+06	3.35748e+06	3.29395e+06	2.91607e+06	2.82524e+06
44.6894	30.0833	28.0919	NA	33.7306	33.3253				311.997	235.928	223.575	NA	268.538	285.414					3.02791e+06	6.15569e+06	1.89534e+06	NA	5.37782e+06	5.90861e+06
44.491	29.8148	28.8784	NA	33.3824	32.9238				296.504	225.258	335.126	NA	256.024	269.844					2.95363e+06	6.01227e+06	3.51246e+06	NA	5.32759e+06	5.77386e+06
28.9586	23.1533	NA	NA	23.231	23.2863				45.7031	42.6894	NA	NA	48.6131	50.6885					1.15234e+06	2.04792e+06	NA	NA	2.34968e+06	2.40048e+06
35.7927	26.3415	NA	NA	27.5418	27.4505				123.068	101.552	NA	NA	118.266	121.928					1.91364e+06	3.41046e+06	NA	NA	3.63928e+06	3.75236e+06
43.6167	29.4312	27.1727	NA	32.5842	32.2221				302.562	231.609	383.296	NA	266.758	275.657					3.24652e+06	6.64952e+06	3.96273e+06	NA	6.14214e+06	6.47224e+06
43.1701	29.0762	27.8327	NA	32.1443	31.793				274.364	219.155	363.957	NA	252.345	260.135					3.00189e+06	6.36622e+06	4.01299e+06	NA	5.9248e+06	6.20796e+06
32.5048	23.4189	NA	21.5879	26.882	26.7335				94.3548	81.9093	NA	9.20158	98.1288	96.5408					2.23574e+06	4.52742e+06	NA	489169	3.97802e+06	3.98103e+06
30.309	23.2682	21.9767	19.7998	26.3447	25.7203				75.926	66.102	74.9719	1.30641	80.0159	79.8592					2.01524e+06	3.66324e+06	4.15106e+06	99669	3.39685e+06	3.53717e+06
30.7952	22.3069	NA	23.9397	25.6198	25.4384				75.5674	59.7648	NA	41.1346	75.8641	72.5602					2.02455e+06	3.68254e+06	NA	2.02667e+06	3.49563e+06	3.41336e+06
29.3329	22.4192	NA	23.3707	25.1024	24.9602				61.7262	54.8588	NA	41.0316	65.4199	64.0514					1.80467e+06	3.31147e+06	NA	2.10624e+06	3.12577e+06	3.04256e+06
25.2168	21.1194	NA	23.0692	22.1605	22.7329				24.2405	23.7832	NA	42.1146	27.7705	27.7678					922602	1.56938e+06	NA	2.2269e+06	1.72011e+06	1.58295e+06
22.9161	19.5306	NA	21.2197	19.8455	20.4217				11.5205	11.6224	NA	41.9175	13.9602	13.7404					565421	996552	NA	2.49447e+06	1.1897e+06	1.06066e+06
19.4351	16.851	NA	20.0279	16.6616	17.0656				3.2743	3.71682	NA	38.1308	4.43779	4.36733					229672	487088	NA	2.5218e+06	635743	564753
34.2671	24.5621	23.4844	22.2271	28.2887	27.92				119.97	100.168	116.764	6.48372	120.035	120.022					2.40302e+06	4.75236e+06	5.22873e+06	381273	4.14903e+06	4.25266e+06
29.0149	22.8883	21.5979	25.701	25.7163	25.3752				68.5438	58.8329	67.442	36.1628	70.39	70.0985					1.97657e+06	3.40181e+06	3.93442e+06	1.63959e+06	3.1732e+06	3.2212e+06
22.2827	19.3099	18.1447	20.5498	19.5235	19.6313				9.10769	9.49691	11.4264	1.49541	11.5978	11.7302					475752	869722	1.19579e+06	103238	1.06404e+06	1.03056e+06
44.3925	NA	30.2329	29.4124	35.35	35.1				247.928	0	215.715	176.895	218.978	231.616					2.49379e+06	NA	5.2719e+06	4.42382e+06	4.04816e+06	4.34509e+06
27.2726	21.1563	19.7323	18.6607	21.3365	21.8571				32.6159	31.5285	36.2598	33.7731	37.643	39.1681					1.03e+06	2.04e+06	2.51916e+06	2.48217e+06	2.45414e+06	2.37463e+06
20.1098	17.8728	16.6652	13.6852	16.391	16.8737				1.78546	2.21227	2.5861	2.47879	2.65347	2.8751					104850	236465	334668	397519	362248	346753
39.8532	28.8848	27.8037	26.9432	32.0202	32.1576				142.648	107.887	137.245	114.956	134.604	142.619					1.84167e+06	3.15659e+06	4.05234e+06	3.557e+06	3.12554e+06	3.30618e+06
27.5343	23.2951	21.3621	20.3833	23.4669	23.6891				22.0901	21.3882	27.8663	25.781	26.6188	28.6546					647299	1.07911e+06	1.62319e+06	1.61889e+06	1.34221e+06	1.38333e+06
21.1709	19.5914	18.2066	16.1488	18.9527	19.0311				5.88226	6.22861	8.33379	8.05124	7.96165	8.54471					288460	513321	842199	917583	729216	742311
31.7077	25.1569	23.2899	22.5083	26.077	26.3295				52.378	45.3786	59.0305	50.914	56.7314	60.3342					1.07847e+06	1.76406e+06	2.52131e+06	2.3668e+06	2.06404e+06	2.12854e+06
33.6133	25.2431	23.6316	22.8443	26.627	26.9552				77.8746	69.3031	82.8244	69.3811	81.1564	86.3522					1.39313e+06	2.58212e+06	3.2264e+06	2.94372e+06	2.74032e+06	2.80164e+06
33.9202	25.2107	23.548	22.8185	26.8256	26.9206				80.7942	71.9709	85.3475	72.066	85.6936	89.8647					1.42675e+06	2.69592e+06	3.34443e+06	3.05709e+06	2.84475e+06	2.92642e+06
46.4317	30.8311	29.9472	29.4464	35.1692	35.3447				313.051	239.577	262.512	217.543	282.942	299.656					2.79311e+06	5.88361e+06	6.15839e+06	5.29111e+06	5.14301e+06	5.44495e+06
30.4038	23.354	21.6778	20.8609	23.8851	24.5162				40.7581	39.8093	47.4714	42.5823	47.3944	50.2493					986676	1.93135e+06	2.48778e+06	2.37731e+06	2.22639e+06	2.20415e+06
39.5744	27.4744	26.8886	27.7989	32.9124	31.6194				246.296	199.252	226.867	55.8708	234.384	239.122					3.56128e+06	7.33286e+06	7.26031e+06	2.02456e+06	5.55569e+06	6.41516e+06
40.1412	27.6656	27.15	27.988	39.3527	31.9919				256.261	204.534	234.682	60.2061	2504.38	249.98					3.58867e+06	7.59335e+06	7.40925e+06	2.1515e+06	7.123e+06	6.58599e+06
35.2452	25.2376	24.6273	27.0212	29.9214	28.8596				133.73	107.638	122.251	21.8959	133.196	143.625					2.49566e+06	4.88801e+06	5.05e+06	923088	4.11552e+06	4.70931e+06
24.4746	20.3032	19.3792	23.5823	21.7477	21.5116				27.668	24.525	28.8769	4.76441	30.6273	32.6173					1.15061e+06	1.92687e+06	2.34434e+06	300651	2.11121e+06	2.24479e+06
15.3269	15.6373	NA	18.6544	15.0412	14.9658				1.36388	1.64073	0.0427223	0.145548	2.0755	2.26162					107831	253918	NA	8973.05	380841	400821
17.3253	16.0326	15.9598	20.1884	15.8731	15.7738				5.50289	5.76838	8.12473	1.29315	7.59383	8.12621					371477	822250	1.06581e+06	112714	1.18029e+06	1.23128e+06
51.724	31.9644	32.5748	33.8955	40.2533	38.0539				652.551	510.543	521.44	160.591	585.989	635.771					3.85968e+06	9.79127e+06	9.0436e+06	3.00678e+06	6.76512e+06	8.1288e+06
51.3293	32.395	32.7184	34.0038	41.7076	38.8916				669.935	541.599	534.369	167.507	606.806	679.891					4.01364e+06	1.03159e+07	9.25034e+06	3.14944e+06	6.56592e+06	8.40681e+06
48.3003	30.2194	30.4886	32.5081	38.4719	35.8329				499.707	391.132	398.771	120.143	444.235	490.964					3.65373e+06	8.71496e+06	8.32571e+06	2.65702e+06	5.84201e+06	7.42556e+06
30.7119	23.0574	22.1448	25.1427	26.3739	25.1954				81.3974	74.3243	79.2489	21.6247	87.7523	97.5667					1.66153e+06	3.13245e+06	3.62751e+06	866885	2.86755e+06	3.42196e+06
23.4212	19.9259	19.166	22.4459	20.8779	20.645				25.213	25.4409	28.5648	6.95682	31.1102	34.1594					967259	1.70481e+06	2.11409e+06	393261	1.93123e+06	2.13448e+06
18.6899	17.4558	17.102	20.9471	17.5868	17.5469				10.3419	10.6086	13.6589	2.60384	13.5313	15.0254					583293	1.1027e+06	1.40846e+06	186151	1.45015e+06	1.56468e+06
20.6428	17.0991	16.776	20.5183	16.9287	16.8803				9.02768	9.60587	13.6905	2.11335	12.7103	13.7761					514523	1.143e+06	1.4385e+06	172886	1.60185e+06	1.70273e+06
35.7438	NA	24.8459	25.0172	28.7504	28.1725				146.507	NA	137.749	121.045	142.786	158.249					2.17551e+06	NA	4.23399e+06	3.68638e+06	3.73545e+06	4.24494e+06
37.0537	NA	24.2858	25.2364	29.0632	28.6622				203.245	NA	172.174	152.116	181.58	200.908					2.88572e+06	NA	5.97318e+06	4.83576e+06	4.93259e+06	5.56848e+06
35.7725	NA	23.8605	24.7533	28.6796	28.1967				183.473	NA	157.44	138.68	191.801	184.106					2.83854e+06	NA	5.77351e+06	4.66803e+06	4.78437e+06	5.40729e+06
20.5946	17.2139	16.4662	14.1058	16.607	16.8066				7.82484	8.56053	10.2291	9.744	10.8798	12.0013					470932	999875	1.30224e+06	1.46781e+06	1.45586e+06	1.5195e+06
45.0251	30.236	29.0587	29.3014	NA	33.8642				357.638	273.47	286.152	253.115	NA	344.911					3.42176e+06	7.00475e+06	6.9978e+06	5.76695e+06	NA	6.8689e+06
45.0063	30.113	28.7988	29.1261	NA	33.5598				343.679	260.875	274.008	244.582	NA	328.919					3.28465e+06	6723228	6.88285e+06	5.70724e+06	NA	6.66095e+06
36.1838	26.9957	24.2093	24.4398	28.355	27.7227				139.398	129.493	131.558	123.786	142.443	157.475					2.22057e+06	4.29639e+06	4.77778e+06	4.26344e+06	4.27789e+06	4.89947e+06
27.5944	22.5091	20.4132	19.6671	22.565	22.4186				37.2487	38.5545	41.8372	39.7342	43.3355	48.3724					1.10004e+06	2.09776e+06	2.56816e+06	2.42694e+06	2.37189e+06	2.64351e+06
46.932	31.1506	30.4059	30.9874	37.3804	35.6791				484.941	403.816	425.588	348.133	430.012	468.998					4.41429e+06	1.00277e+07	9.37108e+06	7.29671e+06	7.28601e+06	8.70261e+06
46.9085	30.9933	30.226	30.67	37.7163	35.4359				474.898	399.82	410.806	336.096	415.584	455.092					4.39554e+06	1.00639e+07	9.28161e+06	7.32526e+06	6.99242e+06	8.633e+06
40.5207	28.8529	26.6461	27.5507	33.7972	31.9503				298.462	262.929	262.601	225.823	286.509	310.904					3.82426e+06	7.89899e+06	8.00913e+06	6.38284e+06	6.13926e+06	7.41893e+06
35.4043	25.2776	24.3302	24.8403	30.2439	28.2381				150.708	120.181	134.17	116.595	138.937	151.139					2.54283e+06	4.91006e+06	5.06585e+06	4.22903e+06	3.82798e+06	4.76257e+06

## Sheet: Figure 6
Aerosol Source	MSS_AEDC	ptfe	manual_EC	test campaign				AEDC_MSS	IPSD_m_DMA	campaign	Aerosol Source
	µg/m³	µg/m³	µg/m³					µg/m³	µg/m³
LGT-60	45.0827	36.5487	51.6981	VARIAnT 4				16.3333	20.9469	VARIAnT 3	J85
LGT-60	22.3452	29.1797	25.9891	VARIAnT 4				157.667	192.545	VARIAnT 3	J85
LGT-60	98.0226	91.6159	108.005	VARIAnT 4				149.333	189.319	VARIAnT 3	J85
LGT-60	252.391	219.062	263.687	VARIAnT 4				28.6667	33.5239	VARIAnT 3	J85
LGT-60	100.819	150.359	100.401	VARIAnT 4				70.6667	87.3029	VARIAnT 3	J85
LGT-60	47.2483	105.266	47.4828	VARIAnT 4				13.3333	25.9389	VARIAnT 3	J85
J85	25.8455	39.114	26.3701	VARIAnT 4				25.3333	28.3116	VARIAnT 3	J85
J85	65.9603	115.634	69.0123	VARIAnT 4				21.6667	28.9622	VARIAnT 3	J85
J85	134.784	184.881	178.685	VARIAnT 4				60	76.611	VARIAnT 3	J85
J85	26.4199	47.5566	31.4765	VARIAnT 4				45	58.1791	VARIAnT 3	J85
J85	63.5554	116.219	76.3243	VARIAnT 4				6.66667	11.7392	VARIAnT 3	J85
J85	133.031	234.472	163.745	VARIAnT 4				14.6667	25.5478	VARIAnT 3	J85
J85	128.37	214.158	174.179	VARIAnT 4				65.9603	87.2671	VARIAnT 4	J85
J85	59.4766	NA	NA	VARIAnT 4				134.784	206.155	VARIAnT 4	J85
J85	52.2675	NA	NA	VARIAnT 4				26.4199	36.8962	VARIAnT 4	J85
J85	43.4858	NA	NA	VARIAnT 4				63.5554	93.5122	VARIAnT 4	J85
J85	23.5347	NA	NA	VARIAnT 4				133.031	212.93	VARIAnT 4	J85
J85	14.1617	NA	NA	VARIAnT 4				128.37	201.28	VARIAnT 4	J85
J85	6.83953	NA	NA	VARIAnT 4				45.7657	64.6553	VARIAnT 4	J85
J85	69.2724	119.358	84.8917	VARIAnT 4				47.1002	67.3128	VARIAnT 4	J85
J85	41.4976	76.5868	47.9739	VARIAnT 4				134.068	225.664	VARIAnT 4	J85
J85	8.80214	12.7536	11.1585	VARIAnT 4				25.455	36.4389	VARIAnT 4	J85
J85	46.6817	64.5541	56.4973	VARIAnT 4				5.57393	10.2318	VARIAnT 4	J85
J85	110.19	NA	NA	VARIAnT 4				70.272	107.226	VARIAnT 4	J85
J85	70.272	NA	NA	VARIAnT 4				34.7207	46.373	VARIAnT 4	J85
J85	16.271	NA	NA	VARIAnT 4
J85	5.0879	NA	NA	VARIAnT 4
J85	45.7657	NA	NA	VARIAnT 4
J85	47.1002	77.0319	57.0894	VARIAnT 4
J85	134.068	NA	NA	VARIAnT 4
J85	25.455	NA	NA	VARIAnT 4
J85	19.5151	NA	NA	VARIAnT 4
J85	1.55825	NA	NA	VARIAnT 4
J85	127.955	191.979	145.097	VARIAnT 4
J85	67.5407	129.133	74.5898	VARIAnT 4
J85	19.6582	33.2999	22.7076	VARIAnT 4
J85	1.37871	NA	NA	VARIAnT 4
J85	3.7176	NA	NA	VARIAnT 4
J85	331.374	NA	NA	VARIAnT 4
J85	338.305	NA	NA	VARIAnT 4
J85	247.776	NA	NA	VARIAnT 4
J85	61.2777	NA	NA	VARIAnT 4
J85	23.0807	NA	NA	VARIAnT 4
J85	10.2456	NA	NA	VARIAnT 4
J85	6.53679	13.2501	7.06858	VARIAnT 4
LGT-60	99.1664	103.226	104.172	VARIAnT 4
LGT-60	112.394	156.602	121.844	VARIAnT 4
LGT-60	113.228	118.695	116.495	VARIAnT 4
LGT-60	116.815	137.291	118.62	VARIAnT 4
LGT-60	117.748	122.478	121.955	VARIAnT 4
LGT-60	120.111	115.228	119.244	VARIAnT 4
J85	80.5236	109.354	89.6848	VARIAnT 4
J85	84.814	143.686	91.2449	VARIAnT 4
J85	76.5413	148.558	82.1138	VARIAnT 4
J85	5.57393	11.2987	6.24368	VARIAnT 4
J85	148.918	209.174	160.366	VARIAnT 4
J85	144.119	205.976	157.013	VARIAnT 4
J85	71.931	115.906	81.1406	VARIAnT 4
J85	22.8	38.0792	26.5713	VARIAnT 4
J85	224.413	364.867	231.064	VARIAnT 4
J85	215.706	337.598	236.675	VARIAnT 4
J85	136.713	267.962	150.458	VARIAnT 4
LGT-60	299.429	NA	NA	VARIAnT 3
LGT-60	372.345	NA	NA	VARIAnT 3
LGT-60	97.6528	NA	NA	VARIAnT 3
LGT-60	71.1575	NA	NA	VARIAnT 3
LGT-60	14.4253	NA	NA	VARIAnT 3
LGT-60	21.1077	NA	NA	VARIAnT 3
LGT-60	50.3349	NA	62.5305	VARIAnT 3
LGT-60	48.9956	77.1956	56.3579	VARIAnT 3
LGT-60	7.2911	NA	NA	VARIAnT 3
LGT-60	6.32614	NA	NA	VARIAnT 3
LGT-60	48.1796	96.9745	50.5783	VARIAnT 3
LGT-60	50.9025	88.653	54.1437	VARIAnT 3
LGT-60	4.64599	NA	NA	VARIAnT 3
LGT-60	15.5576	24.0516	16.4748	VARIAnT 3
LGT-60	49.9576	68.0232	53.3929	VARIAnT 3
LGT-60	50.3416	65.6696	53.8048	VARIAnT 3
LGT-60	49.1508	56.1656	53.0964	VARIAnT 3
LGT-60	47.0003	65.0741	54.8535	VARIAnT 3
LGT-60	14.3637	24.4289	17.2629	VARIAnT 3
LGT-60	4.5477	NA	NA	VARIAnT 3
LGT-60	5.28999	NA	NA	VARIAnT 3
LGT-60	14.2615	17.553	19.4785	VARIAnT 3
LGT-60	59.7759	NA	NA	VARIAnT 3
LGT-60	45.0308	81.2275	41.2007	VARIAnT 3
LGT-60	55.507	NA	NA	VARIAnT 3
LGT-60	54.5053	139.182	62.5473	VARIAnT 3
LGT-60	55.0358	148.668	63.6594	VARIAnT 3
LGT-60	53.0265	82.7792	56.0445	VARIAnT 3
LGT-60	14.586	NA	NA	VARIAnT 3
LGT-60	5.88938	NA	NA	VARIAnT 3
LGT-60	6.33225	NA	NA	VARIAnT 3
LGT-60	49.8452	NA	NA	VARIAnT 3
LGT-60	61.468	NA	NA	VARIAnT 3
LGT-60	51.7415	NA	NA	VARIAnT 3
LGT-60	54.3884	NA	NA	VARIAnT 3
J85	13.5885	NA	NA	VARIAnT 3
J85	4.33981	NA	NA	VARIAnT 3
J85	6.08306	NA	NA	VARIAnT 3
J85	14.7061	26.8595	19.3495	VARIAnT 3
J85	8.29093	NA	NA	VARIAnT 3
J85	4.44198	NA	NA	VARIAnT 3
J85	23.8456	43.8248	28.7961	VARIAnT 3
J85	28.2434	NA	NA	VARIAnT 3
J85	27.4479	NA	NA	VARIAnT 3
J85	8.14217	NA	NA	VARIAnT 3
J85	4.35724	NA	NA	VARIAnT 3
J85	65.9789	103.788	77.626	VARIAnT 3
J85	54.6964	NA	NA	VARIAnT 3
J85	28.3432	NA	NA	VARIAnT 3
J85	10.4716	NA	NA	VARIAnT 3
J85	5.36012	NA	NA	VARIAnT 3
J85	143.877	217.762	167.83	VARIAnT 3
J85	135.902	197.654	162.915	VARIAnT 3
J85	45.956	NA	NA	VARIAnT 3
J85	28.9795	NA	NA	VARIAnT 3
J85	9.53753	NA	NA	VARIAnT 3
J85	6.56756	NA	NA	VARIAnT 3
J85	12.2053	35.7624	15.6283	VARIAnT 3
J85	12.8637	NA	NA	VARIAnT 3
J85	14.8694	NA	NA	VARIAnT 3
J85	19.8733	37.9	24.5713	VARIAnT 3
J85	20.5591	34.8033	24.0537	VARIAnT 3
J85	9.45624	NA	NA	VARIAnT 3
J85	12.974	NA	NA	VARIAnT 3
J85	59.9403	96.7337	74.2203	VARIAnT 3
J85	42.8837	67.89	53.1065	VARIAnT 3
J85	15.437	NA	NA	VARIAnT 3
J85	4.79785	NA	NA	VARIAnT 3
J85	23.2171	NA	NA	VARIAnT 3
J85	4.5747	NA	NA	VARIAnT 3
J85	5.29997	21.0814	7.28772	VARIAnT 3
J85	4.64213	NA	NA	VARIAnT 3
J85	20.4346	NA	NA	VARIAnT 3
J85	95.9707	NA	NA	VARIAnT 3
J85	48.267	93.1686	57.4143	VARIAnT 3
J85	12.9031	32.5323	14.2205	VARIAnT 3
LGT-60	145.301	255.612	172.868	VARIAnT 3
LGT-60	93.7293	148.857	103.687	VARIAnT 3
LGT-60	50.6784	NA	NA	VARIAnT 3
LGT-60	65.4587	NA	NA	VARIAnT 3
LGT-60	204.637	301.52	225.972	VARIAnT 3
LGT-60	161.463	245.708	164.288	VARIAnT 3

## Sheet: Figure 7
Figure 7. Apparent PM densities for VARIAnT 3 and 4 calculated as the ratios of gravimetric PM mass, IPSD, and MSS (AEDC) masses to SMPS volume (6 to 225 nm) for the J85 burning Jet-A. These apparent PM densities are plotted versus the Jet-A fuel mass flow rates. Lines are drawn only to guide the readers eyes; data scatter is dependent on the variability observed in day-to-day engine operation (s…
variant 3				variant 4
fuel flow	MSS BC apparent density	IPSD apparent density	PTFE filter mass/ SMPS volume	fuel flow	MSS BC apparent density	IPSD apparent density	PTFE filter mass/ SMPS vlome
(kg/s)	(g/cm3)	(g/cm3)	(g/cm3)	(kg/s)	(g/cm3)	(g/cm3)	(g/cm3)
0.04815	0.438556	0.562431	0.721188	0.1605	NA	0.726101	0.868433
0.2889	0.480459	0.586745	0.663587	0.24075	0.5667	0.749757	0.99347
0.2889	0.49259	0.635934	0.651981	0.2889	0.498846	0.760305	NA
0.1284	0.537134	0.628144	0.821156	0.2889	0.498837	0.762986	0.684249
0.24075	0.482294	0.595252	0.708347	0.1605	0.51701	0.72202	0.930632
0.0321	0.347647	0.676319	0.932452	0.24075	0.519439	0.764275	0.949855
0.1926	0.616034	0.688457	0.92162	0.2889	0.481865	0.771276	0.849305
0.1926	0.549288	0.688457	0.882325	0.2889	0.492715	0.772558	0.82199
0.2889	0.514967	0.657535	0.830244	0.1284	0.492336	NA	NA
0.2889	0.502398	0.649535	0.75795	0.04815	0.521835	NA	NA
0.0321	0.375705	0.654287	1.18806	0.2247	0.527901	0.745789	NA
0.1926	0.482789	NA	0.859504	0.2247	0.522068	0.746109	0.853838
0.0963	0.41087	0.715693	0.911356	0.2889	0.447018	0.752421	NA
				0.1605	0.503274	0.720436	NA
				0.1605	0.421005	NA	0.71324
				0.1605	0.414483	NA	0.804462
				0.0642	0.444784	0.816471	0.901602
				0.2889	0.431254	NA	0.605751
				0.2889	0.43762	NA	0.625448
				0.24075	0.455171	NA	0.73344
				0.1605	0.466472	NA	0.779074
				0.2889	0.478148	NA	0.777409
				0.2889	0.473615	NA	0.741249
				0.24075	NA	NA	NA
				0.1926	0.497734	NA	NA
				0.1284	0.582181	NA	NA
				0.1605	0.563369	NA	NA
				0.2247	0.491985	0.750707	NA
				0.2247	0.572912	0.765182	NA
				0.2889	0.475316	NA	NA
				0.2889	0.534266	NA	0.80159
				0.2889	0.51358	NA	NA
				0.24075	0.468928	0.783102	0.896558
				0.1605	0.594464	0.795865	1.00699
				0.04815	0.570869	NA	NA
				0.2889	0.599461	0.782599	NA
				0.2568	0.703112	NA	NA
				0.2247	0.649516	0.793911	NA
				0.1926	0.778404	NA	NA
				0.1605	0.871123	0.828485	NA
				0.1284	1.05407	NA	NA
				0.2889	0.599082	0.776279	0.991054
				0.2247	0.61818	0.793911	1.08608
				0.1605	0.798028	0.831912	1.0641
				0.2889	0.606488	0.783919	0.803939

## Sheet: Figure 8 & 9a
Figure 8. Differential volume (dV/dlogDp) particle size distributions for: the LGT-60 start cart (a) and (b); and J85 (c) and (d) at low and high load operating conditions during VARIAnT 4. Also shown in the caption of each panel is the volume fraction of particles > 150 nm in electrical mobility diameter.
Figure 9. (a) Differential volume (dV/dlogDp) particle size distributions measured by low flow SMPS and EEPS for the J85 engine (fuel flow ratio of 0.160 kg/s), indicating the presence of secondary particle mode;
	instrument				bin diameter (nm)
					6.04	6.98	8.06	9.31	10.8	12.4	14.3	16.5	19.1	22.1	25.5	29.4	34	39.2	45.3	52.3	60.4	69.8	80.6	93.1	107.5	124.1	143.3	165.5	191.1	220.7	254.8	294.3	339.8	392.4	453.2	523.3
SC1.6	EEPS	dV/dLogDp	mean	(µm³/cm³)	0.0048288	0.0112025	0.081574	0.315066	0.765561	1.5399	2.83307	4.90204	8.21049	13.2773	20.4194	30.0496	42.7948	57.2512	76.9709	103.214	129.573	145.426	150.883	136.868	112.124	95.7445	71.3348	57.5416	38.6758	29.952	17.1088	7.28695	0.00103269	0	0	0
			standard deviation	(µm³/cm³)	0.00176466	0.00247783	0.00532728	0.0150714	0.0274766	0.0370208	0.0534391	0.0776113	0.110896	0.153652	0.21095	0.282255	0.375613	0.475035	0.619574	0.828801	1.08587	1.31356	1.49127	1.41549	1.35207	1.35221	1.33931	1.3372	1.35992	1.30504	1.25363	1.22759	0.0243179	0	0	0
SC2.1	EEPS	dV/dLogDp	mean	(µm³/cm³)	0.0020143	0.00468159	0.00886045	0.0149991	0.246933	1.06069	2.50745	4.9391	9.3214	16.9709	28.5039	45.1835	68.2617	96.0909	134.775	186.048	238.073	268.496	277.381	242.956	186.65	147.654	93.5768	62.9135	25.9485	14.1876	1.50997	0.0685748	0.0198579	0.110543	0.873922	2.54332
			standard deviation	(µm³/cm³)	0.00219239	0.00346974	0.00638532	0.0138917	0.0324758	0.0712331	0.153116	0.293528	0.541978	0.9727	1.62874	2.60506	3.91127	5.35371	7.16123	9.24604	11.4537	13.0952	14.5714	14.1554	13.6186	13.7069	13.4163	12.6271	10.6076	7.72994	2.34442	0.626785	0.329502	0.911238	2.48928	4.51029
T4.8	EEPS	dV/dLogDp	mean	(µm³/cm³)	0.00478335	0.0119519	0.0254032	0.0500844	0.61734	2.57427	6.2664	12.8851	24.8661	45.808	77.3997	123.01	182.2	244.137	321.04	405.891	474.235	475.504	427.775	329.525	194.075	115.774	25.1434	1.28558	0	0.133344	19.1703	35.9767	52.2329	55.4986	54.8996	49.4495
			standard deviation	(µm³/cm³)	0.00548536	0.00975586	0.0194378	0.0455855	0.125405	0.292207	0.581394	1.03257	1.70859	2.64777	3.69396	4.52677	5.05042	4.60826	4.67779	6.2652	9.05816	11.32	13.1912	12.2242	10.2405	7.94337	4.72963	1.51349	0	0.635805	2.39631	2.02473	1.64706	1.62148	2.49849	3.59618
T4.9	EEPS	dV/dLogDp	mean	(µm³/cm³)	0.0100675	0.0290974	0.156903	0.555163	1.35098	2.77049	5.12316	8.84561	14.6251	23.1137	33.5188	44.1977	55.4789	62.5479	70.009	79.5021	83.6821	76.582	60.5619	41.2933	17.016	6.19052	0	0	0.0388913	4.11316	9.29061	11.6036	12.9869	11.4184	8.51782	5.55196
			standard deviation	(µm³/cm³)	0.00237347	0.00398637	0.0140022	0.0474143	0.0930356	0.137415	0.198818	0.273888	0.353708	0.406205	0.42104	0.369249	0.396885	0.530772	0.790064	1.02109	1.22515	1.24754	1.15396	0.910164	0.598282	0.452312	0	0	0.121924	0.618904	0.741823	0.825832	0.977682	1.23209	1.79456	2.62801
					bin diameter (nm)
					15.1	15.7	16.3	16.8	17.5	18.1	18.8	19.5	20.2	20.9	21.7	22.5	23.3	24.1	25	25.9	26.9	27.9	28.9	30	31.1	32.2	33.4	34.6	35.9	37.2	38.5	40	41.4	42.9	44.5	46.1	47.8	49.6	51.4	53.3	55.2	57.3	59.4	61.5	63.8	66.1	68.5	71	73.7
T4.9	Aerodyne low flow SMPS	dV/dLogDp	mean	(µm³/cm³)	1.26571	1.66734	1.95093	2.31486	3.03238	3.57485	4.34543	5.31394	6.24498	7.05091	8.43801	10.0344	11.6704	13.0133	15.1002	17.1127	19.5226	22.701	25.0942	28.2504	31.9142	35.4023	39.3485	42.7341	46.2084	50.5797	53.8517	58.9213	61.9241	61.2545	69.2993	73.6347	75.485	79.1375	81.4409	83.6271	83.5655	84.6816	86.3886	84.7846	84.0786	82.916	80.6903	77.3727	74.4935
			standard deviation	(µm³/cm³)	0.0639451	0.090175	0.0438176	0.119285	0.0846487	0.140077	0.109146	0.225292	0.179034	0.352354	0.139497	0.212045	0.558205	0.292022	0.471891	0.190201	0.358979	0.550949	0.502586	0.81586	0.58493	0.805695	0.564505	0.528794	0.744711	1.14308	0.849789	1.13285	0.504238	8.91774	1.65943	0.493765	0.734505	1.23315	2.22506	1.4564	3.62119	2.73449	3.52881	2.11472	1.79005	2.34883	2.35515	2.2031	0.709681
[truncated: 62 more columns]

## Sheet: Figure 9b
Figure 9. (b) particle volume fraction > 150 nm as measured using the low flow SMPS (15 – 685 nm) as a function of engine power and fuel type for the J85. Lines are drawn only to guide the readers’ eyes.
fuel mass flow rate (kg/s)	particle volume fraction above 150 nm	catalyst	fuel	group
0.2889	0.207873	No CS	~70% Camelina blend	1
0.2568	0.237952	No CS	~70% Camelina blend	1
0.2247	0.219688	No CS	~70% Camelina blend	1
0.1926	0.248655	No CS	~70% Camelina blend	1
0.1605	0.305929	No CS	~70% Camelina blend	1
0.1284	0.348566	No CS	~70% Camelina blend	1
0.2889	0.210582	No CS	~70% Camelina blend	1
0.2247	0.223636	No CS	~70% Camelina blend	1
0.1605	0.306682	No CS	~70% Camelina blend	1
0.2889	0.215616	No CS	~70% Camelina blend	1
0.2889	0.158994	No CS; w/restriction valve	~ 30% Camelina blend	2
0.2889	0.15508	No CS; w/restriction valve	~ 30% Camelina blend	2
0.24075	0.159798	No CS; w/restriction valve	~ 30% Camelina blend	2
0.1605	0.282606	No CS; w/restriction valve	~ 30% Camelina blend	2
0.04815	0.208368	No CS; w/restriction valve	~ 30% Camelina blend	2
0.1605	0.174561	No CS; restriction bypassed	Jet-A	3
0.1605	0.157991	No CS; restriction bypassed	Jet-A	3
0.0642	0.306812	No CS; restriction bypassed	Jet-A	3
0.2889	0.106372	No CS; restriction bypassed	Jet-A	3
0.2889	0.117525	No CS; restriction bypassed	Jet-A	3
0.24075	0.0815612	No CS; restriction bypassed	Jet-A	3
0.1605	0.126568	No CS; restriction bypassed	Jet-A	3
0.2889	0.138597	No CS; restriction bypassed	Jet-A	3
0.2889	0.131527	No CS; restriction bypassed	Jet-A	3
0.24075	0.126675	No CS; restriction bypassed	Jet-A	3
0.1926	0.189671	No CS; restriction bypassed	Jet-A	3
0.1284	0.176382	CS	Jet-A	4
0.1605	0.155101	CS	Jet-A	4
0.2247	0.107464	CS	Jet-A	4
0.2247	0.161508	CS	Jet-A	4
0.2889	0.111243	CS	Jet-A	4
0.1605	0.16314	No CS	Jet-A	5
0.24075	0.1579	No CS	Jet-A	5
0.2889	0.127592	No CS	Jet-A	5
0.2889	0.116564	No CS	Jet-A	5
0.1605	0.140018	No CS	Jet-A	5
0.24075	0.11275	No CS	Jet-A	5
0.2889	0.112167	No CS	Jet-A	5
0.2889	0.123196	No CS	Jet-A	5
0.1284	0.147857	No CS	Jet-A	5
0.04815	0.163118	No CS	Jet-A	5
0.2247	0.14643	No CS	Jet-A	5
0.2247	0.147646	No CS	Jet-A	5
0.2889	0.117006	No CS	Jet-A	5
0.1605	0.13828	No CS	Jet-A	5
